# Supplementary material for: Single Nucleotide Polymorphism Detection for Peach Gummosis Disease Resistance by Genome-Wide Association Study
Source: Front Plant Sci. 2022 Feb 7;12:763618. doi: 10.3389/fpls.2021.763618 (PMC8858797; doi:10.3389/fpls.2021.763618)
Supplement: Supplementary file 1 [file Data_Sheet_1.ZIP]

Archive with 39 entries (38 files):
- Supplementary figures and tables/
- Supplementary figures and tables/Supplementary Table 7.xlsx
- __MACOSX/Supplementary figures and tables/._Supplementary Table 7.xlsx
- Supplementary figures and tables/Supplementary Table 6.xlsx
- __MACOSX/Supplementary figures and tables/._Supplementary Table 6.xlsx
- Supplementary figures and tables/.DS_Store
- __MACOSX/Supplementary figures and tables/._.DS_Store
- Supplementary figures and tables/Supplementary Figure 10.pptx
- __MACOSX/Supplementary figures and tables/._Supplementary Figure 10.pptx
- Supplementary figures and tables/Supplementary Figure 9.pptx
- __MACOSX/Supplementary figures and tables/._Supplementary Figure 9.pptx
- Supplementary figures and tables/Supplementary Table 1.xlsx
- __MACOSX/Supplementary figures and tables/._Supplementary Table 1.xlsx
- Supplementary figures and tables/Supplementary Figure 8.pptx
- __MACOSX/Supplementary figures and tables/._Supplementary Figure 8.pptx
- Supplementary figures and tables/Supplementary Figure 3.JPEG
- __MACOSX/Supplementary figures and tables/._Supplementary Figure 3.JPEG
- Supplementary figures and tables/Supplementary Table 3.xlsx
- __MACOSX/Supplementary figures and tables/._Supplementary Table 3.xlsx
- Supplementary figures and tables/Supplementary Figure 7.pptx
- __MACOSX/Supplementary figures and tables/._Supplementary Figure 7.pptx
- Supplementary figures and tables/Supplementary Figure 5.jpg
- __MACOSX/Supplementary figures and tables/._Supplementary Figure 5.jpg
- Supplementary figures and tables/Supplementary Material.DOCX
- __MACOSX/Supplementary figures and tables/._Supplementary Material.DOCX
- Supplementary figures and tables/Supplementary Figure 4.jpg
- __MACOSX/Supplementary figures and tables/._Supplementary Figure 4.jpg
- Supplementary figures and tables/Supplementary Figure 1.jpg
- __MACOSX/Supplementary figures and tables/._Supplementary Figure 1.jpg
- Supplementary figures and tables/Supplementary Figure 6.pptx
- __MACOSX/Supplementary figures and tables/._Supplementary Figure 6.pptx
- Supplementary figures and tables/Supplementary Figure 2.jpg
- __MACOSX/Supplementary figures and tables/._Supplementary Figure 2.jpg
- Supplementary figures and tables/Supplementary Table 2.xlsx
- __MACOSX/Supplementary figures and tables/._Supplementary Table 2.xlsx
- Supplementary figures and tables/Supplementary Table 5.xlsx
- __MACOSX/Supplementary figures and tables/._Supplementary Table 5.xlsx
- Supplementary figures and tables/Supplementary Table 4.xlsx
- __MACOSX/Supplementary figures and tables/._Supplementary Table 4.xlsx
