# Supplementary material for: Single Nucleotide Polymorphism Detection for Peach Gummosis Disease Resistance by Genome-Wide Association Study
Source: Front Plant Sci. 2022 Feb 7;12:763618. doi: 10.3389/fpls.2021.763618 (PMC8858797; doi:10.3389/fpls.2021.763618)
Supplement: Supplementary file 1 [file Data_Sheet_1.ZIP › Supplementary figures and tables/Supplementary Table 7.xlsx]

## Sheet: Sheet1
Accession code	Accession name	Pedigree	GDS 2018	GDS 2019	RD	BLUP value
166	Sunfre	P42-81×P42-91	1	1	R	-2.91
140	Hu You 014	Rui Guang 3×May Fire	1	3	M	-2.01
164	Eealy Red2	P42-81×P42-91	3	3	M	-1.12
189	Hu You 012	Rui Guang 3×May Fire	3	5	S	-0.22
188	Hu You 009	Rui Guang 3×May Fire	4	4	S	-0.22
167	Hu You 006	Rui Guang 3×May Fire	4	5	S	0.23
300	Hu You 016	Rui Guang 3×May Fire	5	5	S	0.23
162	Hu You 018	Rui Guang 3×May Fire	5	6	S	1.13
171	Hu You 003	Rui Guang 3×May Fire	7	7	S	2.48
201	Hu You 002	Rui Guang 3×May Fire	7	7	S	2.48
457	Hu You 278	Rui Guang 3×May Fire	7	7	S	2.48
456	Hu You 005	Rui Guang 3×May Fire	7	7	S	2.48
171	Hu You 003	Rui Guang 3×May Fire	7	7	S	2.48
