# Supplementary material for: Single Nucleotide Polymorphism Detection for Peach Gummosis Disease Resistance by Genome-Wide Association Study
Source: Front Plant Sci. 2022 Feb 7;12:763618. doi: 10.3389/fpls.2021.763618 (PMC8858797; doi:10.3389/fpls.2021.763618)
Supplement: Supplementary file 1 [file Data_Sheet_1.ZIP › Supplementary figures and tables/Supplementary Table 6.xlsx]

## Sheet: Sheet1
	KEGGID	Description	GeneRatio	BgRatio	pvalue	padj	geneID	geneName	keggID	Count	Up	Up_Gene_id	Down	Down_Gene_id
0-48	pper00270	Cysteine and methionine metabolism	71/2508	88/3997	0.000188454	0.0220398	PRUPE_1G417100/PRUPE_3G243900/PRUPE_4G174400/PRUPE_8G155500/PRUPE_6G214200/PRUPE_6G177100/PRUPE_4G127500/PRUPE_7G233900/PRUPE_5G129800/PRUPE_1G102600/PRUPE_1G018900/PRUPE_6G305000/PRUPE_8G136000/PRUPE_4G180000/PRUPE_7G128500/PRUPE_1G021100/PRUPE_1G255300/PRUPE_3G075300/PRUPE_3G115000/PRUPE_1G334400/PRUPE_4G013800/PRUPE_5G240500/PRUPE_6G304900/PRUPE_6G212400/PRUPE_2G176900/PRUPE_2G172800/PRUPE_5G0…	-/-/-/-/-/-/-/-/-/-/-/-/-/-/-/-/-/-/-/-/-/-/-/-/-/-/-/-/-/-/-/-/-/-/-/-/-/-/-/-/-/-/-/-/-/-/-/-/-/-/-/-/-/-/-/-/-/-/-/-/-/-/-/-/-/-/-/-/-/-/-	pper:18790912/pper:18782286/pper:18780545/pper:18767948/pper:18773202/pper:18774709/pper:18779761/pper:18771824/pper:18776049/pper:18791698/pper:18767574/pper:18772177/pper:18768945/pper:18778522/pper:18771041/pper:18792274/pper:18788330/pper:18781994/pper:18783045/pper:18790198/pper:18781368/pper:18775910/pper:18775399/pper:18773149/pper:18787058/pper:18786519/pper:18777525/pper:18793879/pper:18…	71	27	PRUPE_1G255300/PRUPE_1G334400/PRUPE_4G013800/PRUPE_1G216900/PRUPE_6G305200/PRUPE_1G451800/PRUPE_2G312400/PRUPE_1G147600/PRUPE_7G009200/PRUPE_1G299500/PRUPE_7G183100/PRUPE_4G170500/PRUPE_6G214400/PRUPE_1G165200/PRUPE_3G264300/PRUPE_1G107000/PRUPE_5G024100/PRUPE_1G490000/PRUPE_4G242200/PRUPE_3G312900/PRUPE_5G099600/PRUPE_4G058400/PRUPE_5G072700/PRUPE_6G011600/PRUPE_6G151800/PRUPE_6G288600/PRUPE_5G1…	44	PRUPE_1G417100/PRUPE_3G243900/PRUPE_4G174400/PRUPE_8G155500/PRUPE_6G214200/PRUPE_6G177100/PRUPE_4G127500/PRUPE_7G233900/PRUPE_5G129800/PRUPE_1G102600/PRUPE_1G018900/PRUPE_6G305000/PRUPE_8G136000/PRUPE_4G180000/PRUPE_7G128500/PRUPE_1G021100/PRUPE_3G075300/PRUPE_3G115000/PRUPE_5G240500/PRUPE_6G304900/PRUPE_6G212400/PRUPE_2G176900/PRUPE_2G172800/PRUPE_5G099700/PRUPE_1G014000/PRUPE_7G212000/PRUPE_6G3…
0-48	pper03010	Ribosome	169/2508	231/3997	0.000376748	0.0220398	PRUPE_1G086800/PRUPE_3G034600/PRUPE_7G266900/PRUPE_6G083600/PRUPE_5G192900/PRUPE_6G042400/PRUPE_7G202300/PRUPE_1G172800/PRUPE_4G049400/PRUPE_3G097200/PRUPE_2G226300/PRUPE_6G242600/PRUPE_7G086600/PRUPE_2G228900/PRUPE_7G114700/PRUPE_5G019600/PRUPE_6G133500/PRUPE_1G079500/PRUPE_1G210800/PRUPE_4G047500/PRUPE_1G198900/PRUPE_4G073600/PRUPE_4G200400/PRUPE_2G007500/PRUPE_2G318300/PRUPE_2G010000/PRUPE_1G5…	-/-/-/-/-/-/-/-/-/-/-/-/-/-/-/-/-/-/-/-/-/-/-/-/-/-/-/-/-/-/-/-/-/-/-/-/-/-/-/-/-/-/-/-/-/-/-/-/-/-/-/-/-/-/-/-/-/-/-/-/-/-/-/-/-/-/-/-/-/-/-/-/-/-/-/-/-/-/-/-/-/-/-/-/-/-/-/-/-/-/-/-/-/-/-/-/-/-/-/-/-/-/-/-/-/-/-/-/-/-/-/-/-/-/-/-/-/-/-/-/-/-/-/-/-/-/-/-	pper:18789001/pper:18783787/pper:18770914/pper:18785336/pper:18777593/pper:18773513/pper:18769809/pper:18792917/pper:18779397/pper:18782457/pper:18787046/pper:18773161/pper:18771543/pper:18786950/pper:18770977/pper:18776631/pper:18773526/pper:18778545/pper:18790438/pper:18780414/pper:18791388/pper:18779374/pper:18780557/pper:18787133/pper:18785768/pper:18785214/pper:18789975/pper:18788702/pper:18…	169	136	PRUPE_1G086800/PRUPE_3G034600/PRUPE_7G266900/PRUPE_6G083600/PRUPE_5G192900/PRUPE_6G042400/PRUPE_7G202300/PRUPE_1G172800/PRUPE_3G097200/PRUPE_2G226300/PRUPE_6G242600/PRUPE_7G086600/PRUPE_2G228900/PRUPE_7G114700/PRUPE_5G019600/PRUPE_6G133500/PRUPE_1G079500/PRUPE_1G210800/PRUPE_4G047500/PRUPE_1G198900/PRUPE_4G073600/PRUPE_2G007500/PRUPE_2G318300/PRUPE_2G010000/PRUPE_1G534900/PRUPE_1G073100/PRUPE_1G0…	33	PRUPE_4G049400/PRUPE_4G200400/PRUPE_6G300200/PRUPE_8G222500/PRUPE_6G188000/PRUPE_4G129500/PRUPE_1G100300/PRUPE_3G306900/PRUPE_2G022100/PRUPE_4G176000/PRUPE_1G045100/PRUPE_1G111400/PRUPE_3G268200/PRUPE_4G059500/PRUPE_1G102100/PRUPE_1G579300/PRUPE_1G551700/PRUPE_3G286600/PRUPE_7G092200/PRUPE_1G376100/PRUPE_2G035900/PRUPE_1G311800/PRUPE_2G175800/PRUPE_5G058800/PRUPE_6G345200/PRUPE_2G329900/PRUPE_3G1…
48-60	pper00195	Photosynthesis	27/1382	38/3957	5.59119e-06	0.000654169	PRUPE_1G011500/PRUPE_1G239600/PRUPE_6G137400/PRUPE_4G105600/PRUPE_7G145900/PRUPE_4G020800/PRUPE_5G228300/PRUPE_3G179400/PRUPE_8G231600/PRUPE_6G035200/PRUPE_8G048900/PRUPE_3G228100/PRUPE_4G214800/PRUPE_8G210000/PRUPE_6G361000/PRUPE_3G235100/PRUPE_4G088200/PRUPE_7G169200/PRUPE_4G271200/PRUPE_3G067400/PRUPE_5G039500/PRUPE_2G229000/PRUPE_4G029300/PRUPE_1G497100/PRUPE_1G482000/PRUPE_1G358900/PRUPE_4G2…	-/-/-/-/-/-/-/-/-/-/-/-/-/-/-/-/-/-/-/-/-/-/-/-/-/-/-	pper:18791706/pper:18790277/pper:18775575/pper:18778914/pper:18769641/pper:18781308/pper:9978732/pper:18783211/pper:18766797/pper:18772493/pper:18767913/pper:18782385/pper:18778891/pper:18766290/pper:18773231/pper:18782033/pper:18779287/pper:18770595/pper:18778880/pper:18784475/pper:18777663/pper:18785122/pper:18781364/pper:18791464/pper:18788179/pper:18793285/pper:18780368	27	26	PRUPE_1G011500/PRUPE_1G239600/PRUPE_6G137400/PRUPE_4G105600/PRUPE_7G145900/PRUPE_4G020800/PRUPE_5G228300/PRUPE_3G179400/PRUPE_8G231600/PRUPE_6G035200/PRUPE_8G048900/PRUPE_3G228100/PRUPE_4G214800/PRUPE_8G210000/PRUPE_6G361000/PRUPE_3G235100/PRUPE_4G088200/PRUPE_7G169200/PRUPE_4G271200/PRUPE_3G067400/PRUPE_5G039500/PRUPE_2G229000/PRUPE_4G029300/PRUPE_1G497100/PRUPE_1G482000/PRUPE_1G358900	1	PRUPE_4G201300
48-60	pper01230	Biosynthesis of amino acids	89/1382	185/3957	0.000106884	0.00625272	PRUPE_6G334000/PRUPE_2G281900/PRUPE_6G341500/PRUPE_8G160500/PRUPE_1G390500/PRUPE_3G122300/PRUPE_8G092300/PRUPE_6G191200/PRUPE_7G009200/PRUPE_1G417100/PRUPE_1G165100/PRUPE_2G143600/PRUPE_1G539400/PRUPE_2G143700/PRUPE_3G144500/PRUPE_5G212800/PRUPE_4G174400/PRUPE_1G444000/PRUPE_5G055000/PRUPE_3G166500/PRUPE_8G115600/PRUPE_7G018300/PRUPE_8G007000/PRUPE_4G217200/PRUPE_8G155500/PRUPE_4G133800/PRUPE_6G1…	-/-/-/-/-/-/-/-/-/-/-/-/-/-/-/-/-/-/-/-/-/-/-/-/-/-/-/-/-/-/-/-/-/-/-/-/-/-/-/-/-/-/-/-/-/-/-/-/-/-/-/-/-/-/-/-/-/-/-/-/-/-/-/-/-/-/-/-/-/-/-/-/-/-/-/-/-/-/-/-/-/-/-/-/-/-/-/-/-	pper:18774393/pper:18786228/pper:18772854/pper:18767286/pper:18791014/pper:18781215/pper:18767254/pper:18774550/pper:18770067/pper:18790912/pper:18793358/pper:18785217/pper:18791514/pper:18786788/pper:18784424/pper:18777455/pper:18780545/pper:18788353/pper:18778115/pper:18782751/pper:18767288/pper:18770996/pper:18767698/pper:18779915/pper:18767948/pper:18779019/pper:18772377/pper:18778082/pper:18…	89	76	PRUPE_6G334000/PRUPE_2G281900/PRUPE_6G341500/PRUPE_8G160500/PRUPE_1G390500/PRUPE_3G122300/PRUPE_8G092300/PRUPE_6G191200/PRUPE_7G009200/PRUPE_1G165100/PRUPE_2G143600/PRUPE_1G539400/PRUPE_2G143700/PRUPE_3G144500/PRUPE_5G212800/PRUPE_1G444000/PRUPE_5G055000/PRUPE_3G166500/PRUPE_8G115600/PRUPE_7G018300/PRUPE_8G007000/PRUPE_4G217200/PRUPE_8G155500/PRUPE_4G133800/PRUPE_6G172500/PRUPE_1G234000/PRUPE_1G1…	13	PRUPE_1G417100/PRUPE_4G174400/PRUPE_2G272600/PRUPE_6G181400/PRUPE_4G239400/PRUPE_3G127100/PRUPE_6G214200/PRUPE_1G393400/PRUPE_7G128500/PRUPE_2G002900/PRUPE_4G239500/PRUPE_3G217300/PRUPE_6G092500
48-60	pper00941	Flavonoid biosynthesis	22/1382	35/3957	0.00065901	0.0223012	PRUPE_6G040400/PRUPE_1G580300/PRUPE_1G554400/PRUPE_5G086700/PRUPE_1G376400/PRUPE_7G168300/PRUPE_1G064900/PRUPE_1G580400/PRUPE_2G263900/PRUPE_4G029700/PRUPE_1G002900/PRUPE_1G580500/PRUPE_5G203600/PRUPE_3G101000/PRUPE_1G305100/PRUPE_1G554300/PRUPE_1G236800/PRUPE_2G225200/PRUPE_1G547800/PRUPE_1G580200/PRUPE_I005800/PRUPE_6G136900	-/-/-/-/-/-/-/-/-/-/-/-/-/-/-/-/-/-/-/-/-/-	pper:18772818/pper:18789709/pper:18789262/pper:18777055/pper:18788884/pper:18770366/pper:18791756/pper:18789678/pper:18784995/pper:18778549/pper:18793306/pper:18792412/pper:18777306/pper:18781918/pper:18789589/pper:18789439/pper:18790787/pper:18786520/pper:18792481/pper:18789708/pper:18789485/pper:18775123	22	21	PRUPE_6G040400/PRUPE_1G580300/PRUPE_1G554400/PRUPE_5G086700/PRUPE_1G376400/PRUPE_7G168300/PRUPE_1G064900/PRUPE_1G580400/PRUPE_2G263900/PRUPE_4G029700/PRUPE_1G002900/PRUPE_1G580500/PRUPE_5G203600/PRUPE_1G305100/PRUPE_1G554300/PRUPE_1G236800/PRUPE_2G225200/PRUPE_1G547800/PRUPE_1G580200/PRUPE_I005800/PRUPE_6G136900	1	PRUPE_3G101000
48-60	pper00500	Starch and sucrose metabolism	64/1382	132/3957	0.000762434	0.0223012	PRUPE_2G198100/PRUPE_2G198400/PRUPE_2G198200/PRUPE_6G019200/PRUPE_6G136700/PRUPE_7G083700/PRUPE_6G019100/PRUPE_4G197500/PRUPE_2G198000/PRUPE_6G136300/PRUPE_6G061000/PRUPE_1G095500/PRUPE_7G083600/PRUPE_6G136100/PRUPE_3G015000/PRUPE_6G062600/PRUPE_3G160500/PRUPE_1G334900/PRUPE_2G287100/PRUPE_1G256200/PRUPE_5G075600/PRUPE_1G283400/PRUPE_8G093900/PRUPE_2G277900/PRUPE_5G031500/PRUPE_7G103400/PRUPE_2G1…	-/-/-/-/-/-/-/-/-/-/-/-/-/-/-/-/-/-/-/-/-/-/-/-/-/-/-/-/-/-/-/-/-/-/-/-/-/-/-/-/-/-/-/-/-/-/-/-/-/-/-/-/-/-/-/-/-/-/-/-/-/-/-/-	pper:18787222/pper:18786590/pper:18787638/pper:18774272/pper:18775529/pper:18770418/pper:18773710/pper:18778261/pper:18786908/pper:18775538/pper:18775509/pper:18791614/pper:18769528/pper:18774800/pper:18782008/pper:18775030/pper:18783524/pper:18788532/pper:18786643/pper:18788435/pper:18776102/pper:18793797/pper:18767135/pper:18784736/pper:18776779/pper:18771596/pper:18786771/pper:18787254/pper:18…	64	34	PRUPE_6G061000/PRUPE_3G015000/PRUPE_6G062600/PRUPE_3G160500/PRUPE_2G287100/PRUPE_1G283400/PRUPE_8G093900/PRUPE_2G277900/PRUPE_5G031500/PRUPE_2G170000/PRUPE_2G278700/PRUPE_1G376200/PRUPE_3G255500/PRUPE_6G156200/PRUPE_3G192600/PRUPE_8G005900/PRUPE_6G005700/PRUPE_4G219000/PRUPE_1G196700/PRUPE_3G016900/PRUPE_7G019400/PRUPE_5G118000/PRUPE_6G366200/PRUPE_8G085400/PRUPE_3G257600/PRUPE_8G165700/PRUPE_8G2…	30	PRUPE_2G198100/PRUPE_2G198400/PRUPE_2G198200/PRUPE_6G019200/PRUPE_6G136700/PRUPE_7G083700/PRUPE_6G019100/PRUPE_4G197500/PRUPE_2G198000/PRUPE_6G136300/PRUPE_1G095500/PRUPE_7G083600/PRUPE_6G136100/PRUPE_1G334900/PRUPE_1G256200/PRUPE_5G075600/PRUPE_7G103400/PRUPE_5G176400/PRUPE_6G182400/PRUPE_1G053800/PRUPE_7G218800/PRUPE_6G173200/PRUPE_4G019100/PRUPE_3G113100/PRUPE_1G435600/PRUPE_5G075400/PRUPE_2G2…
48-60	pper00196	Photosynthesis - antenna proteins	12/1382	16/3957	0.00124776	0.0285479	PRUPE_4G076300/PRUPE_4G190500/PRUPE_3G004100/PRUPE_1G557800/PRUPE_5G195100/PRUPE_7G195500/PRUPE_1G225700/PRUPE_3G201000/PRUPE_8G001200/PRUPE_2G248900/PRUPE_3G174600/PRUPE_5G002700	-/-/-/-/-/-/-/-/-/-/-/-	pper:18778652/pper:18779585/pper:18788104/pper:18792611/pper:18777388/pper:18770687/pper:18792445/pper:18784145/pper:18768002/pper:18787018/pper:18783395/pper:18777437	12	12	PRUPE_4G076300/PRUPE_4G190500/PRUPE_3G004100/PRUPE_1G557800/PRUPE_5G195100/PRUPE_7G195500/PRUPE_1G225700/PRUPE_3G201000/PRUPE_8G001200/PRUPE_2G248900/PRUPE_3G174600/PRUPE_5G002700	0
48-60	pper00520	Amino sugar and nucleotide sugar metabolism	53/1382	108/3957	0.00150415	0.0285479	PRUPE_7G017700/PRUPE_1G284300/PRUPE_1G559400/PRUPE_3G170800/PRUPE_3G142100/PRUPE_5G202800/PRUPE_5G088400/PRUPE_3G249900/PRUPE_5G093300/PRUPE_8G261400/PRUPE_7G178500/PRUPE_1G134000/PRUPE_3G015000/PRUPE_3G160500/PRUPE_5G179900/PRUPE_2G287100/PRUPE_2G181400/PRUPE_8G093900/PRUPE_8G197700/PRUPE_1G376200/PRUPE_6G342800/PRUPE_7G021200/PRUPE_1G456000/PRUPE_2G162400/PRUPE_7G239800/PRUPE_1G391300/PRUPE_7G2…	-/-/-/-/-/-/-/-/-/-/-/-/-/-/-/-/-/-/-/-/-/-/-/-/-/-/-/-/-/-/-/-/-/-/-/-/-/-/-/-/-/-/-/-/-/-/-/-/-/-/-/-/-	pper:18770566/pper:18792957/pper:18789349/pper:18783225/pper:18783561/pper:18776928/pper:18777949/pper:18781748/pper:18776204/pper:18768449/pper:18771211/pper:18789496/pper:18782008/pper:18783524/pper:18776755/pper:18786643/pper:18785032/pper:18767135/pper:18768307/pper:18790178/pper:18772650/pper:18770622/pper:18791429/pper:18787652/pper:18769321/pper:18789345/pper:18771791/pper:18789006/pper:18…	53	32	PRUPE_7G017700/PRUPE_1G284300/PRUPE_1G559400/PRUPE_3G170800/PRUPE_3G142100/PRUPE_5G202800/PRUPE_5G088400/PRUPE_3G249900/PRUPE_8G261400/PRUPE_1G134000/PRUPE_3G015000/PRUPE_3G160500/PRUPE_5G179900/PRUPE_2G287100/PRUPE_8G093900/PRUPE_8G197700/PRUPE_1G376200/PRUPE_6G342800/PRUPE_2G162400/PRUPE_7G239800/PRUPE_3G192600/PRUPE_1G458500/PRUPE_3G257300/PRUPE_1G196700/PRUPE_6G116900/PRUPE_2G280900/PRUPE_1G1…	21	PRUPE_5G093300/PRUPE_7G178500/PRUPE_2G181400/PRUPE_7G021200/PRUPE_1G456000/PRUPE_1G391300/PRUPE_7G218800/PRUPE_1G204400/PRUPE_1G204000/PRUPE_5G148600/PRUPE_1G205400/PRUPE_7G259000/PRUPE_1G205600/PRUPE_8G174900/PRUPE_7G021500/PRUPE_1G204700/PRUPE_4G115400/PRUPE_3G187800/PRUPE_2G017700/PRUPE_7G258500/PRUPE_4G101700
48-60	pper00630	Glyoxylate and dicarboxylate metabolism	32/1382	59/3957	0.00170799	0.0285479	PRUPE_1G084500/PRUPE_1G311400/PRUPE_1G165100/PRUPE_3G037200/PRUPE_1G539400/PRUPE_3G166500/PRUPE_1G412100/PRUPE_4G112700/PRUPE_1G122400/PRUPE_4G018500/PRUPE_5G097700/PRUPE_1G039300/PRUPE_3G315800/PRUPE_4G082600/PRUPE_4G170500/PRUPE_1G346600/PRUPE_4G127500/PRUPE_4G002800/PRUPE_1G243000/PRUPE_6G364700/PRUPE_1G148700/PRUPE_3G165800/PRUPE_6G209100/PRUPE_4G003300/PRUPE_7G000400/PRUPE_1G318300/PRUPE_8G1…	-/-/-/-/-/-/-/-/-/-/-/-/-/-/-/-/-/-/-/-/-/-/-/-/-/-/-/-/-/-/-/-	pper:18793848/pper:18789951/pper:18793358/pper:18782817/pper:18791514/pper:18782751/pper:18788414/pper:18781505/pper:18793393/pper:18779746/pper:18775685/pper:18788358/pper:18783739/pper:18778995/pper:18780643/pper:18789212/pper:18779761/pper:18778328/pper:18788891/pper:18775585/pper:18790849/pper:18781854/pper:18774648/pper:18780173/pper:18769728/pper:18793742/pper:18768488/pper:18787309/pper:18…	32	22	PRUPE_1G084500/PRUPE_1G311400/PRUPE_1G165100/PRUPE_3G037200/PRUPE_1G539400/PRUPE_3G166500/PRUPE_1G412100/PRUPE_4G112700/PRUPE_1G122400/PRUPE_4G018500/PRUPE_1G039300/PRUPE_4G170500/PRUPE_1G346600/PRUPE_4G127500/PRUPE_1G243000/PRUPE_6G364700/PRUPE_1G148700/PRUPE_3G165800/PRUPE_6G209100/PRUPE_7G000400/PRUPE_8G157300/PRUPE_3G157200	10	PRUPE_5G097700/PRUPE_3G315800/PRUPE_4G082600/PRUPE_4G002800/PRUPE_4G003300/PRUPE_1G318300/PRUPE_2G002900/PRUPE_1G123000/PRUPE_5G011300/PRUPE_3G217300
48-60	pper04626	Plant-pathogen interaction	74/1382	164/3957	0.00373898	0.0499354	PRUPE_6G286000/PRUPE_8G009600/PRUPE_3G201400/PRUPE_7G064300/PRUPE_1G023600/PRUPE_1G025600/PRUPE_7G134500/PRUPE_7G090800/PRUPE_5G025100/PRUPE_5G025200/PRUPE_1G295600/PRUPE_6G091700/PRUPE_5G165000/PRUPE_1G310500/PRUPE_2G308700/PRUPE_5G025300/PRUPE_5G152700/PRUPE_8G152900/PRUPE_1G371600/PRUPE_5G162000/PRUPE_6G033600/PRUPE_5G025400/PRUPE_8G199800/PRUPE_8G246000/PRUPE_6G046900/PRUPE_2G103600/PRUPE_6G2…	-/-/-/-/-/-/-/-/-/-/-/-/-/-/-/-/-/-/-/-/-/-/-/-/-/-/-/-/-/-/-/-/-/-/-/-/-/-/-/-/-/-/-/-/-/-/-/-/-/-/-/-/-/-/-/-/-/-/-/-/-/-/-/-/-/-/-/-/-/-/-/-/-/-	pper:18772845/pper:18767829/pper:18783030/pper:18771868/pper:18790661/pper:18789438/pper:18770769/pper:18769609/pper:18777400/pper:18777825/pper:18789659/pper:18772726/pper:18775972/pper:18792826/pper:18784850/pper:18777442/pper:18777392/pper:18767771/pper:18788408/pper:18775789/pper:18773017/pper:18777938/pper:18766155/pper:18767536/pper:18772623/pper:18786238/pper:18773891/pper:18778083/pper:18…	74	28	PRUPE_3G201400/PRUPE_1G025600/PRUPE_7G134500/PRUPE_1G295600/PRUPE_5G165000/PRUPE_1G310500/PRUPE_1G371600/PRUPE_5G162000/PRUPE_8G246000/PRUPE_2G103600/PRUPE_6G278500/PRUPE_3G259100/PRUPE_8G153500/PRUPE_8G153800/PRUPE_5G194800/PRUPE_3G294300/PRUPE_2G196000/PRUPE_4G149800/PRUPE_2G177400/PRUPE_2G048900/PRUPE_5G232300/PRUPE_2G103700/PRUPE_6G321500/PRUPE_6G199700/PRUPE_7G073200/PRUPE_4G201800/PRUPE_7G1…	46	PRUPE_6G286000/PRUPE_8G009600/PRUPE_7G064300/PRUPE_1G023600/PRUPE_7G090800/PRUPE_5G025100/PRUPE_5G025200/PRUPE_6G091700/PRUPE_2G308700/PRUPE_5G025300/PRUPE_5G152700/PRUPE_8G152900/PRUPE_6G033600/PRUPE_5G025400/PRUPE_8G199800/PRUPE_6G046900/PRUPE_5G238800/PRUPE_6G130400/PRUPE_1G189000/PRUPE_7G210600/PRUPE_3G168400/PRUPE_5G025000/PRUPE_5G029500/PRUPE_7G024100/PRUPE_3G303600/PRUPE_1G301400/PRUPE_5G1…
48-60	pper00480	Glutathione metabolism	42/1382	85/3957	0.00384118	0.0499354	PRUPE_3G178300/PRUPE_3G013600/PRUPE_4G146800/PRUPE_8G210300/PRUPE_8G210200/PRUPE_1G264700/PRUPE_1G255300/PRUPE_5G228100/PRUPE_2G227100/PRUPE_4G146000/PRUPE_6G176700/PRUPE_8G164400/PRUPE_8G210800/PRUPE_3G162300/PRUPE_6G040700/PRUPE_2G221700/PRUPE_1G358500/PRUPE_5G228000/PRUPE_8G210600/PRUPE_5G103100/PRUPE_5G191500/PRUPE_8G210500/PRUPE_5G192600/PRUPE_6G091600/PRUPE_3G198600/PRUPE_8G260300/PRUPE_2G3…	-/-/-/-/-/-/-/-/-/-/-/-/-/-/-/-/-/-/-/-/-/-/-/-/-/-/-/-/-/-/-/-/-/-/-/-/-/-/-/-/-/-	pper:18782598/pper:18782821/pper:18779428/pper:18766658/pper:18766651/pper:18793472/pper:18788330/pper:18777736/pper:18787430/pper:18779097/pper:18772755/pper:18768608/pper:18766654/pper:18784488/pper:18774018/pper:18784753/pper:18789994/pper:18776053/pper:18768411/pper:18776004/pper:18776330/pper:18766418/pper:18775763/pper:18774632/pper:18781823/pper:18767567/pper:18785691/pper:18777404/pper:18…	42	23	PRUPE_3G013600/PRUPE_4G146800/PRUPE_1G255300/PRUPE_2G227100/PRUPE_4G146000/PRUPE_6G176700/PRUPE_8G164400/PRUPE_3G162300/PRUPE_2G221700/PRUPE_1G358500/PRUPE_5G103100/PRUPE_6G091600/PRUPE_3G198600/PRUPE_1G500300/PRUPE_3G165500/PRUPE_6G331000/PRUPE_1G264900/PRUPE_8G037800/PRUPE_3G288200/PRUPE_4G147200/PRUPE_1G039900/PRUPE_7G262900/PRUPE_6G307600	19	PRUPE_3G178300/PRUPE_8G210300/PRUPE_8G210200/PRUPE_1G264700/PRUPE_5G228100/PRUPE_8G210800/PRUPE_6G040700/PRUPE_5G228000/PRUPE_8G210600/PRUPE_5G191500/PRUPE_8G210500/PRUPE_5G192600/PRUPE_8G260300/PRUPE_2G312400/PRUPE_5G098400/PRUPE_1G055000/PRUPE_4G146400/PRUPE_5G192700/PRUPE_8G210400
60-72	pper03010	Ribosome	147/1307	231/3925	2.27712e-22	2.61869e-20	PRUPE_5G152400/PRUPE_1G579300/PRUPE_1G218300/PRUPE_3G309200/PRUPE_6G242600/PRUPE_2G175800/PRUPE_6G083600/PRUPE_5G203100/PRUPE_3G019000/PRUPE_6G133500/PRUPE_7G266900/PRUPE_2G329900/PRUPE_1G250600/PRUPE_3G034600/PRUPE_1G502000/PRUPE_1G172800/PRUPE_5G192900/PRUPE_5G092800/PRUPE_7G083200/PRUPE_6G221600/PRUPE_1G453300/PRUPE_2G281100/PRUPE_1G006700/PRUPE_5G066200/PRUPE_6G051000/PRUPE_8G192900/PRUPE_3G0…	-/-/-/-/-/-/-/-/-/-/-/-/-/-/-/-/-/-/-/-/-/-/-/-/-/-/-/-/-/-/-/-/-/-/-/-/-/-/-/-/-/-/-/-/-/-/-/-/-/-/-/-/-/-/-/-/-/-/-/-/-/-/-/-/-/-/-/-/-/-/-/-/-/-/-/-/-/-/-/-/-/-/-/-/-/-/-/-/-/-/-/-/-/-/-/-/-/-/-/-/-/-/-/-/-/-/-/-/-/-/-/-/-/-/-/-/-/-/-/-/-/-/-/-/-/-/-/-	pper:18776704/pper:18789199/pper:18793076/pper:18783779/pper:18773161/pper:18784783/pper:18785336/pper:18777157/pper:18781943/pper:18773526/pper:18770914/pper:18784707/pper:18792929/pper:18783787/pper:18792525/pper:18792917/pper:18777593/pper:18769922/pper:18771170/pper:18774284/pper:18794043/pper:18787722/pper:18767447/pper:18777710/pper:18784581/pper:18768433/pper:18788057/pper:18778210/pper:18…	147	142	PRUPE_5G152400/PRUPE_1G579300/PRUPE_1G218300/PRUPE_3G309200/PRUPE_6G242600/PRUPE_6G083600/PRUPE_5G203100/PRUPE_3G019000/PRUPE_6G133500/PRUPE_7G266900/PRUPE_1G250600/PRUPE_3G034600/PRUPE_1G502000/PRUPE_1G172800/PRUPE_5G192900/PRUPE_5G092800/PRUPE_7G083200/PRUPE_6G221600/PRUPE_1G453300/PRUPE_2G281100/PRUPE_1G006700/PRUPE_5G066200/PRUPE_6G051000/PRUPE_8G192900/PRUPE_3G002200/PRUPE_1G078100/PRUPE_7G0…	5	PRUPE_2G175800/PRUPE_2G329900/PRUPE_6G300200/PRUPE_1G551700/PRUPE_4G049400
60-72	pper04075	Plant hormone signal transduction	87/1307	177/3925	5.82513e-06	0.000334945	PRUPE_6G343800/PRUPE_7G225600/PRUPE_3G064200/PRUPE_3G162500/PRUPE_8G137900/PRUPE_2G312300/PRUPE_6G343700/PRUPE_1G540700/PRUPE_6G210500/PRUPE_1G261500/PRUPE_3G074900/PRUPE_6G348000/PRUPE_1G027500/PRUPE_1G445000/PRUPE_4G053800/PRUPE_7G041600/PRUPE_3G074800/PRUPE_2G317100/PRUPE_2G140600/PRUPE_2G195300/PRUPE_7G244300/PRUPE_8G215400/PRUPE_6G273000/PRUPE_6G226100/PRUPE_8G257800/PRUPE_7G204800/PRUPE_1G1…	-/-/-/-/-/-/-/-/-/-/-/-/-/-/-/-/-/-/-/-/-/-/-/-/-/-/-/-/-/-/-/-/-/-/-/-/-/-/-/-/-/-/-/-/-/-/-/-/-/-/-/-/-/-/-/-/-/-/-/-/-/-/-/-/-/-/-/-/-/-/-/-/-/-/-/-/-/-/-/-/-/-/-/-/-/-/-	pper:18772877/pper:18769630/pper:18784356/pper:18782479/pper:18768891/pper:18785692/pper:18775025/pper:18790877/pper:18774376/pper:18792524/pper:18782650/pper:18772376/pper:18793200/pper:18793568/pper:18778626/pper:18771542/pper:18783381/pper:18785952/pper:18787544/pper:18785599/pper:18769697/pper:18768825/pper:18774283/pper:18773652/pper:18767870/pper:18769347/pper:18791887/pper:18792321/pper:18…	87	59	PRUPE_6G343800/PRUPE_7G225600/PRUPE_3G064200/PRUPE_3G162500/PRUPE_6G343700/PRUPE_1G540700/PRUPE_6G210500/PRUPE_1G261500/PRUPE_3G074900/PRUPE_6G348000/PRUPE_1G027500/PRUPE_1G445000/PRUPE_4G053800/PRUPE_7G041600/PRUPE_3G074800/PRUPE_2G195300/PRUPE_7G244300/PRUPE_8G215400/PRUPE_6G273000/PRUPE_6G226100/PRUPE_8G257800/PRUPE_1G145400/PRUPE_6G284000/PRUPE_5G180500/PRUPE_8G265200/PRUPE_1G408100/PRUPE_6G2…	28	PRUPE_8G137900/PRUPE_2G312300/PRUPE_2G317100/PRUPE_2G140600/PRUPE_7G204800/PRUPE_1G069800/PRUPE_1G434500/PRUPE_6G018200/PRUPE_7G037900/PRUPE_5G099200/PRUPE_3G134000/PRUPE_1G437500/PRUPE_4G107800/PRUPE_1G334200/PRUPE_7G206800/PRUPE_8G031500/PRUPE_1G573300/PRUPE_7G220600/PRUPE_7G192900/PRUPE_2G239700/PRUPE_8G081000/PRUPE_1G355500/PRUPE_5G123400/PRUPE_6G129100/PRUPE_2G246000/PRUPE_8G080300/PRUPE_1G1…
60-72	pper00630	Glyoxylate and dicarboxylate metabolism	33/1307	59/3925	0.000263172	0.0100883	PRUPE_3G157200/PRUPE_1G311400/PRUPE_1G084500/PRUPE_6G223000/PRUPE_5G041300/PRUPE_1G507500/PRUPE_4G018500/PRUPE_4G170500/PRUPE_3G165800/PRUPE_1G148700/PRUPE_3G169400/PRUPE_1G039300/PRUPE_1G165100/PRUPE_4G082600/PRUPE_3G196800/PRUPE_4G148200/PRUPE_5G097700/PRUPE_4G003300/PRUPE_8G157300/PRUPE_1G539400/PRUPE_2G002900/PRUPE_4G112700/PRUPE_5G011300/PRUPE_8G013000/PRUPE_4G002800/PRUPE_5G011400/PRUPE_7G1…	-/-/-/-/-/-/-/-/-/-/-/-/-/-/-/-/-/-/-/-/-/-/-/-/-/-/-/-/-/-/-/-/-	pper:18783492/pper:18789951/pper:18793848/pper:18772580/pper:18777607/pper:18792728/pper:18779746/pper:18780643/pper:18781854/pper:18790849/pper:18782404/pper:18788358/pper:18793358/pper:18778995/pper:18781883/pper:18779102/pper:18775685/pper:18780173/pper:18768488/pper:18791514/pper:18787309/pper:18781505/pper:18777304/pper:18766436/pper:18778328/pper:18776773/pper:18770920/pper:18789170/pper:18…	33	22	PRUPE_3G157200/PRUPE_1G311400/PRUPE_6G223000/PRUPE_5G041300/PRUPE_4G018500/PRUPE_4G170500/PRUPE_3G165800/PRUPE_1G148700/PRUPE_1G039300/PRUPE_1G165100/PRUPE_4G082600/PRUPE_3G196800/PRUPE_4G148200/PRUPE_8G157300/PRUPE_1G539400/PRUPE_2G002900/PRUPE_4G112700/PRUPE_8G013000/PRUPE_5G011400/PRUPE_1G243000/PRUPE_3G037200/PRUPE_1G318300	11	PRUPE_1G084500/PRUPE_1G507500/PRUPE_3G169400/PRUPE_5G097700/PRUPE_4G003300/PRUPE_5G011300/PRUPE_4G002800/PRUPE_7G174800/PRUPE_1G123000/PRUPE_4G258800/PRUPE_7G039100
60-72	pper00071	Fatty acid degradation	24/1307	41/3925	0.000747843	0.0215005	PRUPE_8G018300/PRUPE_8G018100/PRUPE_1G493800/PRUPE_8G206400/PRUPE_7G196700/PRUPE_5G065100/PRUPE_1G499000/PRUPE_6G181800/PRUPE_6G279200/PRUPE_8G018400/PRUPE_1G003300/PRUPE_1G133000/PRUPE_1G034900/PRUPE_3G196800/PRUPE_4G003300/PRUPE_1G131800/PRUPE_3G195600/PRUPE_3G127000/PRUPE_1G167500/PRUPE_4G279800/PRUPE_1G155800/PRUPE_6G060200/PRUPE_1G277400/PRUPE_1G543900	-/-/-/-/-/-/-/-/-/-/-/-/-/-/-/-/-/-/-/-/-/-/-/-	pper:18767780/pper:18766820/pper:18788627/pper:18767163/pper:18770979/pper:18776752/pper:18792405/pper:18775205/pper:18774067/pper:18767541/pper:18788473/pper:18792635/pper:18791838/pper:18781883/pper:18780173/pper:18791656/pper:18782288/pper:18779762/pper:18787848/pper:18778473/pper:18788595/pper:18774479/pper:18789925/pper:18793263	24	5	PRUPE_8G206400/PRUPE_1G499000/PRUPE_3G196800/PRUPE_4G279800/PRUPE_1G543900	19	PRUPE_8G018300/PRUPE_8G018100/PRUPE_1G493800/PRUPE_7G196700/PRUPE_5G065100/PRUPE_6G181800/PRUPE_6G279200/PRUPE_8G018400/PRUPE_1G003300/PRUPE_1G133000/PRUPE_1G034900/PRUPE_4G003300/PRUPE_1G131800/PRUPE_3G195600/PRUPE_3G127000/PRUPE_1G167500/PRUPE_1G155800/PRUPE_6G060200/PRUPE_1G277400
60-72	pper00030	Pentose phosphate pathway	24/1307	42/3925	0.00120105	0.0276242	PRUPE_7G216700/PRUPE_1G289200/PRUPE_7G260700/PRUPE_4G014600/PRUPE_3G211800/PRUPE_8G085100/PRUPE_2G323800/PRUPE_4G002000/PRUPE_2G143600/PRUPE_2G272600/PRUPE_6G307600/PRUPE_3G198600/PRUPE_6G029500/PRUPE_6G267900/PRUPE_1G222100/PRUPE_5G003400/PRUPE_2G286900/PRUPE_4G102900/PRUPE_3G300200/PRUPE_5G043200/PRUPE_2G316300/PRUPE_8G028300/PRUPE_5G197000/PRUPE_1G444000	-/-/-/-/-/-/-/-/-/-/-/-/-/-/-/-/-/-/-/-/-/-/-/-	pper:18771749/pper:18793829/pper:18769767/pper:18779670/pper:18781818/pper:18768059/pper:18787683/pper:18781540/pper:18785217/pper:18786114/pper:18772820/pper:18781823/pper:18772364/pper:18774825/pper:18790433/pper:18777259/pper:18784733/pper:18778147/pper:18783720/pper:18777116/pper:18785532/pper:18767702/pper:18775959/pper:18788353	24	13	PRUPE_7G260700/PRUPE_4G014600/PRUPE_8G085100/PRUPE_2G143600/PRUPE_3G198600/PRUPE_6G029500/PRUPE_6G267900/PRUPE_5G003400/PRUPE_2G286900/PRUPE_4G102900/PRUPE_3G300200/PRUPE_5G043200/PRUPE_2G316300	11	PRUPE_7G216700/PRUPE_1G289200/PRUPE_3G211800/PRUPE_2G323800/PRUPE_4G002000/PRUPE_2G272600/PRUPE_6G307600/PRUPE_1G222100/PRUPE_8G028300/PRUPE_5G197000/PRUPE_1G444000
60-72	pper00460	Cyanoamino acid metabolism	28/1307	52/3925	0.00168614	0.0323177	PRUPE_7G080500/PRUPE_7G105400/PRUPE_6G019200/PRUPE_4G197500/PRUPE_7G216500/PRUPE_6G223000/PRUPE_1G519600/PRUPE_6G019500/PRUPE_1G507500/PRUPE_4G165800/PRUPE_3G165800/PRUPE_6G019600/PRUPE_6G019100/PRUPE_1G165100/PRUPE_6G176700/PRUPE_2G198200/PRUPE_5G230400/PRUPE_1G539400/PRUPE_8G013000/PRUPE_5G164000/PRUPE_2G065700/PRUPE_1G430400/PRUPE_2G198400/PRUPE_7G083700/PRUPE_6G136300/PRUPE_5G209700/PRUPE_7G0…	-/-/-/-/-/-/-/-/-/-/-/-/-/-/-/-/-/-/-/-/-/-/-/-/-/-/-/-	pper:18770798/pper:18770931/pper:18774272/pper:18778261/pper:18771318/pper:18772580/pper:18788923/pper:18775073/pper:18792728/pper:18779303/pper:18781854/pper:18773316/pper:18773710/pper:18793358/pper:18772755/pper:18787638/pper:18777625/pper:18791514/pper:18766436/pper:18776644/pper:18787238/pper:18792423/pper:18786590/pper:18770418/pper:18775538/pper:18775774/pper:18769528/pper:18786908	28	21	PRUPE_6G019200/PRUPE_6G223000/PRUPE_1G519600/PRUPE_6G019500/PRUPE_3G165800/PRUPE_6G019600/PRUPE_6G019100/PRUPE_1G165100/PRUPE_6G176700/PRUPE_2G198200/PRUPE_5G230400/PRUPE_1G539400/PRUPE_8G013000/PRUPE_5G164000/PRUPE_2G065700/PRUPE_1G430400/PRUPE_2G198400/PRUPE_7G083700/PRUPE_6G136300/PRUPE_7G083600/PRUPE_2G198000	7	PRUPE_7G080500/PRUPE_7G105400/PRUPE_4G197500/PRUPE_7G216500/PRUPE_1G507500/PRUPE_4G165800/PRUPE_5G209700
60-72	pper00500	Starch and sucrose metabolism	59/1307	131/3925	0.00295573	0.0485585	PRUPE_7G080500/PRUPE_7G218800/PRUPE_6G019200/PRUPE_5G031500/PRUPE_8G125500/PRUPE_4G197500/PRUPE_1G001100/PRUPE_1G268300/PRUPE_1G331000/PRUPE_5G132800/PRUPE_4G256200/PRUPE_3G221800/PRUPE_3G016900/PRUPE_8G264300/PRUPE_6G005700/PRUPE_4G020100/PRUPE_5G118000/PRUPE_6G182400/PRUPE_2G107500/PRUPE_1G334900/PRUPE_2G197400/PRUPE_4G165800/PRUPE_8G005900/PRUPE_2G277900/PRUPE_3G257600/PRUPE_2G309400/PRUPE_4G0…	-/-/-/-/-/-/-/-/-/-/-/-/-/-/-/-/-/-/-/-/-/-/-/-/-/-/-/-/-/-/-/-/-/-/-/-/-/-/-/-/-/-/-/-/-/-/-/-/-/-/-/-/-/-/-/-/-/-/-	pper:18770798/pper:18771791/pper:18774272/pper:18776779/pper:18767597/pper:18778261/pper:18789713/pper:18788862/pper:18792174/pper:18776048/pper:18779707/pper:18782689/pper:18782651/pper:18791635/pper:18772909/pper:18779016/pper:18776275/pper:18772467/pper:18787376/pper:18788532/pper:18785206/pper:18779303/pper:18768088/pper:18784736/pper:18782879/pper:18785395/pper:18780959/pper:18773710/pper:18…	59	40	PRUPE_6G019200/PRUPE_5G031500/PRUPE_1G001100/PRUPE_1G331000/PRUPE_5G132800/PRUPE_3G221800/PRUPE_3G016900/PRUPE_6G005700/PRUPE_5G118000/PRUPE_6G182400/PRUPE_2G107500/PRUPE_8G005900/PRUPE_2G277900/PRUPE_3G257600/PRUPE_6G019100/PRUPE_8G003700/PRUPE_2G198200/PRUPE_5G125700/PRUPE_3G009500/PRUPE_1G354000/PRUPE_1G067700/PRUPE_5G230400/PRUPE_2G286900/PRUPE_8G269200/PRUPE_3G192600/PRUPE_3G014100/PRUPE_6G0…	19	PRUPE_7G080500/PRUPE_7G218800/PRUPE_8G125500/PRUPE_4G197500/PRUPE_1G268300/PRUPE_4G256200/PRUPE_8G264300/PRUPE_4G020100/PRUPE_1G334900/PRUPE_2G197400/PRUPE_4G165800/PRUPE_2G309400/PRUPE_4G067300/PRUPE_5G001900/PRUPE_5G176400/PRUPE_5G126300/PRUPE_1G095500/PRUPE_3G266700/PRUPE_3G113100
72-84	pper03008	Ribosome biogenesis in eukaryotes	38/990	75/3912	1.69312e-06	0.00015981	PRUPE_5G050000/PRUPE_5G045700/PRUPE_5G171700/PRUPE_8G204300/PRUPE_1G084200/PRUPE_7G241400/PRUPE_2G326400/PRUPE_5G153500/PRUPE_6G169200/PRUPE_1G548200/PRUPE_7G155300/PRUPE_1G129200/PRUPE_7G125100/PRUPE_3G078900/PRUPE_1G201800/PRUPE_1G063600/PRUPE_8G262300/PRUPE_8G221500/PRUPE_4G247400/PRUPE_2G273000/PRUPE_6G141200/PRUPE_4G110100/PRUPE_8G117100/PRUPE_5G097400/PRUPE_2G114600/PRUPE_5G054300/PRUPE_3G0…	-/-/-/-/-/-/-/-/-/-/-/-/-/-/-/-/-/-/-/-/-/-/-/-/-/-/-/-/-/-/-/-/-/-/-/-/-/-	pper:18775970/pper:18777595/pper:18776464/pper:18766331/pper:18792849/pper:18777451/pper:18786057/pper:18778104/pper:18773206/pper:18789776/pper:18769667/pper:18788856/pper:18769471/pper:18783339/pper:18788196/pper:18791244/pper:18767717/pper:18768577/pper:18781532/pper:18787348/pper:18773027/pper:18779656/pper:18767580/pper:18778023/pper:18785978/pper:18777533/pper:18782305/pper:18773930/pper:18…	38	2	PRUPE_1G205700/PRUPE_6G222700	36	PRUPE_5G050000/PRUPE_5G045700/PRUPE_5G171700/PRUPE_8G204300/PRUPE_1G084200/PRUPE_7G241400/PRUPE_2G326400/PRUPE_5G153500/PRUPE_6G169200/PRUPE_1G548200/PRUPE_7G155300/PRUPE_1G129200/PRUPE_7G125100/PRUPE_3G078900/PRUPE_1G201800/PRUPE_1G063600/PRUPE_8G262300/PRUPE_8G221500/PRUPE_4G247400/PRUPE_2G273000/PRUPE_6G141200/PRUPE_4G110100/PRUPE_8G117100/PRUPE_5G097400/PRUPE_2G114600/PRUPE_5G054300/PRUPE_3G0…
72-84	pper00195	Photosynthesis	23/990	38/3912	4.0954e-06	0.00015981	PRUPE_6G137400/PRUPE_1G358900/PRUPE_3G067400/PRUPE_1G497100/PRUPE_2G229000/PRUPE_4G105600/PRUPE_8G210000/PRUPE_7G145900/PRUPE_6G035200/PRUPE_3G235100/PRUPE_4G088200/PRUPE_1G277200/PRUPE_4G029300/PRUPE_4G020800/PRUPE_7G169200/PRUPE_5G228300/PRUPE_1G013900/PRUPE_4G271200/PRUPE_8G048900/PRUPE_6G130100/PRUPE_3G179400/PRUPE_6G361000/PRUPE_1G573600	-/-/-/-/-/-/-/-/-/-/-/-/-/-/-/-/-/-/-/-/-/-/-	pper:18775575/pper:18793285/pper:18784475/pper:18791464/pper:18785122/pper:18778914/pper:18766290/pper:18769641/pper:18772493/pper:18782033/pper:18779287/pper:18792266/pper:18781364/pper:18781308/pper:18770595/pper:9978732/pper:18792990/pper:18778880/pper:18767913/pper:18773648/pper:18783211/pper:18773231/pper:18788313	23	1	PRUPE_6G130100	22	PRUPE_6G137400/PRUPE_1G358900/PRUPE_3G067400/PRUPE_1G497100/PRUPE_2G229000/PRUPE_4G105600/PRUPE_8G210000/PRUPE_7G145900/PRUPE_6G035200/PRUPE_3G235100/PRUPE_4G088200/PRUPE_1G277200/PRUPE_4G029300/PRUPE_4G020800/PRUPE_7G169200/PRUPE_5G228300/PRUPE_1G013900/PRUPE_4G271200/PRUPE_8G048900/PRUPE_3G179400/PRUPE_6G361000/PRUPE_1G573600
72-84	pper00196	Photosynthesis - antenna proteins	13/990	16/3912	4.16896e-06	0.00015981	PRUPE_2G248900/PRUPE_4G190500/PRUPE_4G076300/PRUPE_8G001200/PRUPE_3G191900/PRUPE_3G201000/PRUPE_1G225700/PRUPE_5G195100/PRUPE_3G004100/PRUPE_1G435900/PRUPE_3G174700/PRUPE_7G195500/PRUPE_1G557800	-/-/-/-/-/-/-/-/-/-/-/-/-	pper:18787018/pper:18779585/pper:18778652/pper:18768002/pper:18784267/pper:18784145/pper:18792445/pper:18777388/pper:18788104/pper:18791840/pper:18783507/pper:18770687/pper:18792611	13	0		13	PRUPE_2G248900/PRUPE_4G190500/PRUPE_4G076300/PRUPE_8G001200/PRUPE_3G191900/PRUPE_3G201000/PRUPE_1G225700/PRUPE_5G195100/PRUPE_3G004100/PRUPE_1G435900/PRUPE_3G174700/PRUPE_7G195500/PRUPE_1G557800
72-84	pper00630	Glyoxylate and dicarboxylate metabolism	30/990	59/3912	1.94005e-05	0.000557765	PRUPE_3G157200/PRUPE_3G284000/PRUPE_5G041300/PRUPE_1G148700/PRUPE_4G148200/PRUPE_1G084500/PRUPE_1G412100/PRUPE_5G097700/PRUPE_1G311400/PRUPE_8G013000/PRUPE_3G169400/PRUPE_7G264000/PRUPE_6G223000/PRUPE_1G507500/PRUPE_3G165800/PRUPE_8G166000/PRUPE_8G157300/PRUPE_4G018500/PRUPE_1G243000/PRUPE_6G209100/PRUPE_3G315800/PRUPE_1G123000/PRUPE_7G174800/PRUPE_1G507600/PRUPE_4G002800/PRUPE_4G258800/PRUPE_6G2…	-/-/-/-/-/-/-/-/-/-/-/-/-/-/-/-/-/-/-/-/-/-/-/-/-/-/-/-/-/-	pper:18783492/pper:18781826/pper:18777607/pper:18790849/pper:18779102/pper:18793848/pper:18788414/pper:18775685/pper:18789951/pper:18766436/pper:18782404/pper:18770318/pper:18772580/pper:18792728/pper:18781854/pper:18766854/pper:18768488/pper:18779746/pper:18788891/pper:18774648/pper:18783739/pper:18789170/pper:18770920/pper:18792086/pper:18778328/pper:18781078/pper:18773149/pper:18793358/pper:18…	30	11	PRUPE_3G284000/PRUPE_1G084500/PRUPE_5G097700/PRUPE_3G169400/PRUPE_1G507500/PRUPE_3G315800/PRUPE_1G123000/PRUPE_7G174800/PRUPE_1G507600/PRUPE_4G002800/PRUPE_6G212400	19	PRUPE_3G157200/PRUPE_5G041300/PRUPE_1G148700/PRUPE_4G148200/PRUPE_1G412100/PRUPE_1G311400/PRUPE_8G013000/PRUPE_7G264000/PRUPE_6G223000/PRUPE_3G165800/PRUPE_8G166000/PRUPE_8G157300/PRUPE_4G018500/PRUPE_1G243000/PRUPE_6G209100/PRUPE_4G258800/PRUPE_1G165100/PRUPE_6G364700/PRUPE_1G539400
72-84	pper01200	Carbon metabolism	77/990	203/3912	3.05063e-05	0.000701645	PRUPE_3G157200/PRUPE_5G008000/PRUPE_3G284000/PRUPE_5G041300/PRUPE_6G267900/PRUPE_4G256200/PRUPE_4G136700/PRUPE_1G289200/PRUPE_7G218800/PRUPE_7G180700/PRUPE_4G102900/PRUPE_6G210900/PRUPE_4G133800/PRUPE_1G541200/PRUPE_3G315500/PRUPE_7G216700/PRUPE_7G260700/PRUPE_4G148200/PRUPE_1G084500/PRUPE_3G059400/PRUPE_1G451900/PRUPE_7G004100/PRUPE_5G065100/PRUPE_8G085100/PRUPE_1G412100/PRUPE_1G311400/PRUPE_2G1…	-/-/-/-/-/-/-/-/-/-/-/-/-/-/-/-/-/-/-/-/-/-/-/-/-/-/-/-/-/-/-/-/-/-/-/-/-/-/-/-/-/-/-/-/-/-/-/-/-/-/-/-/-/-/-/-/-/-/-/-/-/-/-/-/-/-/-/-/-/-/-/-/-/-/-/-/-	pper:18783492/pper:18776538/pper:18781826/pper:18777607/pper:18774825/pper:18779707/pper:18780308/pper:18793829/pper:18771791/pper:18770835/pper:18778147/pper:18775166/pper:18779019/pper:18790559/pper:18784386/pper:18771749/pper:18769767/pper:18779102/pper:18793848/pper:18782274/pper:18789734/pper:18770115/pper:18776752/pper:18768059/pper:18788414/pper:18789951/pper:18785217/pper:18766436/pper:18…	77	34	PRUPE_3G284000/PRUPE_4G256200/PRUPE_1G289200/PRUPE_7G218800/PRUPE_7G180700/PRUPE_1G541200/PRUPE_7G216700/PRUPE_1G084500/PRUPE_3G059400/PRUPE_1G451900/PRUPE_5G065100/PRUPE_3G169400/PRUPE_1G507500/PRUPE_1G222100/PRUPE_3G115000/PRUPE_1G234000/PRUPE_8G073100/PRUPE_3G315800/PRUPE_2G272600/PRUPE_3G297900/PRUPE_1G123000/PRUPE_7G120700/PRUPE_6G279200/PRUPE_1G356700/PRUPE_7G174800/PRUPE_1G507600/PRUPE_4G0…	43	PRUPE_3G157200/PRUPE_5G008000/PRUPE_5G041300/PRUPE_6G267900/PRUPE_4G136700/PRUPE_4G102900/PRUPE_6G210900/PRUPE_4G133800/PRUPE_3G315500/PRUPE_7G260700/PRUPE_4G148200/PRUPE_7G004100/PRUPE_8G085100/PRUPE_1G412100/PRUPE_1G311400/PRUPE_2G143600/PRUPE_8G013000/PRUPE_7G264000/PRUPE_6G223000/PRUPE_2G160000/PRUPE_3G165800/PRUPE_8G166000/PRUPE_8G157300/PRUPE_2G245700/PRUPE_4G091300/PRUPE_4G018500/PRUPE_3G1…
72-84	pper00710	Carbon fixation in photosynthetic organisms	26/990	55/3912	0.000320777	0.00614822	PRUPE_3G157200/PRUPE_5G008000/PRUPE_6G267900/PRUPE_4G136700/PRUPE_4G102900/PRUPE_6G210900/PRUPE_4G133800/PRUPE_1G541200/PRUPE_3G315500/PRUPE_1G084500/PRUPE_3G059400/PRUPE_1G451900/PRUPE_8G085100/PRUPE_1G311400/PRUPE_2G143600/PRUPE_2G160000/PRUPE_8G157300/PRUPE_2G245700/PRUPE_1G243000/PRUPE_6G029500/PRUPE_3G115000/PRUPE_1G234000/PRUPE_7G165400/PRUPE_8G160500/PRUPE_6G232800/PRUPE_6G212400	-/-/-/-/-/-/-/-/-/-/-/-/-/-/-/-/-/-/-/-/-/-/-/-/-/-	pper:18783492/pper:18776538/pper:18774825/pper:18780308/pper:18778147/pper:18775166/pper:18779019/pper:18790559/pper:18784386/pper:18793848/pper:18782274/pper:18789734/pper:18768059/pper:18789951/pper:18785217/pper:18787040/pper:18768488/pper:18785964/pper:18788891/pper:18772364/pper:18783045/pper:18778082/pper:18769483/pper:18767286/pper:18775147/pper:18773149	26	7	PRUPE_1G541200/PRUPE_1G084500/PRUPE_3G059400/PRUPE_1G451900/PRUPE_3G115000/PRUPE_1G234000/PRUPE_6G212400	19	PRUPE_3G157200/PRUPE_5G008000/PRUPE_6G267900/PRUPE_4G136700/PRUPE_4G102900/PRUPE_6G210900/PRUPE_4G133800/PRUPE_3G315500/PRUPE_8G085100/PRUPE_1G311400/PRUPE_2G143600/PRUPE_2G160000/PRUPE_8G157300/PRUPE_2G245700/PRUPE_1G243000/PRUPE_6G029500/PRUPE_7G165400/PRUPE_8G160500/PRUPE_6G232800
72-84	pper00030	Pentose phosphate pathway	20/990	42/3912	0.00138986	0.0228334	PRUPE_6G267900/PRUPE_1G289200/PRUPE_4G102900/PRUPE_7G216700/PRUPE_7G260700/PRUPE_8G085100/PRUPE_2G143600/PRUPE_2G286900/PRUPE_1G222100/PRUPE_1G330700/PRUPE_3G198600/PRUPE_5G003400/PRUPE_3G211800/PRUPE_6G029500/PRUPE_2G272600/PRUPE_4G014600/PRUPE_7G165400/PRUPE_2G323800/PRUPE_2G316300/PRUPE_3G245700	-/-/-/-/-/-/-/-/-/-/-/-/-/-/-/-/-/-/-/-	pper:18774825/pper:18793829/pper:18778147/pper:18771749/pper:18769767/pper:18768059/pper:18785217/pper:18784733/pper:18790433/pper:18788417/pper:18781823/pper:18777259/pper:18781818/pper:18772364/pper:18786114/pper:18779670/pper:18769483/pper:18787683/pper:18785532/pper:18783083	20	8	PRUPE_1G289200/PRUPE_7G216700/PRUPE_1G222100/PRUPE_1G330700/PRUPE_3G211800/PRUPE_2G272600/PRUPE_2G323800/PRUPE_3G245700	12	PRUPE_6G267900/PRUPE_4G102900/PRUPE_7G260700/PRUPE_8G085100/PRUPE_2G143600/PRUPE_2G286900/PRUPE_3G198600/PRUPE_5G003400/PRUPE_6G029500/PRUPE_4G014600/PRUPE_7G165400/PRUPE_2G316300
72-84	pper00010	Glycolysis / Gluconeogenesis	38/990	97/3912	0.00162108	0.0233031	PRUPE_6G267900/PRUPE_8G018100/PRUPE_4G256200/PRUPE_7G218800/PRUPE_1G493800/PRUPE_8G018300/PRUPE_6G210900/PRUPE_4G133800/PRUPE_1G541200/PRUPE_7G216700/PRUPE_7G260700/PRUPE_4G279800/PRUPE_8G085100/PRUPE_7G196700/PRUPE_6G280800/PRUPE_2G286900/PRUPE_1G343100/PRUPE_1G330700/PRUPE_8G018400/PRUPE_5G003400/PRUPE_3G211800/PRUPE_6G029500/PRUPE_6G261600/PRUPE_1G234000/PRUPE_3G315800/PRUPE_2G272600/PRUPE_4G2…	-/-/-/-/-/-/-/-/-/-/-/-/-/-/-/-/-/-/-/-/-/-/-/-/-/-/-/-/-/-/-/-/-/-/-/-/-/-	pper:18774825/pper:18766820/pper:18779707/pper:18771791/pper:18788627/pper:18767780/pper:18775166/pper:18779019/pper:18790559/pper:18771749/pper:18769767/pper:18778473/pper:18768059/pper:18770979/pper:18775031/pper:18784733/pper:18789195/pper:18788417/pper:18767541/pper:18777259/pper:18781818/pper:18772364/pper:18774610/pper:18778082/pper:18783739/pper:18786114/pper:18779005/pper:18779670/pper:18…	38	23	PRUPE_8G018100/PRUPE_4G256200/PRUPE_7G218800/PRUPE_1G493800/PRUPE_8G018300/PRUPE_1G541200/PRUPE_7G216700/PRUPE_7G196700/PRUPE_6G280800/PRUPE_1G343100/PRUPE_1G330700/PRUPE_8G018400/PRUPE_3G211800/PRUPE_6G261600/PRUPE_1G234000/PRUPE_3G315800/PRUPE_2G272600/PRUPE_1G123000/PRUPE_7G120700/PRUPE_1G356700/PRUPE_4G058300/PRUPE_2G281900/PRUPE_7G118700	15	PRUPE_6G267900/PRUPE_6G210900/PRUPE_4G133800/PRUPE_7G260700/PRUPE_4G279800/PRUPE_8G085100/PRUPE_2G286900/PRUPE_5G003400/PRUPE_6G029500/PRUPE_4G287000/PRUPE_4G014600/PRUPE_7G165400/PRUPE_1G543900/PRUPE_8G160500/PRUPE_6G232800
72-84	pper00071	Fatty acid degradation	19/990	41/3912	0.00270287	0.0345367	PRUPE_8G018100/PRUPE_1G493800/PRUPE_8G018300/PRUPE_1G131800/PRUPE_4G279800/PRUPE_5G065100/PRUPE_1G133000/PRUPE_7G196700/PRUPE_1G499000/PRUPE_8G206400/PRUPE_8G018400/PRUPE_1G034900/PRUPE_1G003300/PRUPE_1G543900/PRUPE_6G279200/PRUPE_1G356700/PRUPE_3G007200/PRUPE_2G231700/PRUPE_1G277400	-/-/-/-/-/-/-/-/-/-/-/-/-/-/-/-/-/-/-	pper:18766820/pper:18788627/pper:18767780/pper:18791656/pper:18778473/pper:18776752/pper:18792635/pper:18770979/pper:18792405/pper:18767163/pper:18767541/pper:18791838/pper:18788473/pper:18793263/pper:18774067/pper:18793903/pper:18788034/pper:18786863/pper:18789925	19	15	PRUPE_8G018100/PRUPE_1G493800/PRUPE_8G018300/PRUPE_1G131800/PRUPE_5G065100/PRUPE_1G133000/PRUPE_7G196700/PRUPE_8G018400/PRUPE_1G034900/PRUPE_1G003300/PRUPE_6G279200/PRUPE_1G356700/PRUPE_3G007200/PRUPE_2G231700/PRUPE_1G277400	4	PRUPE_4G279800/PRUPE_1G499000/PRUPE_8G206400/PRUPE_1G543900
