# Supplementary material for: Single Nucleotide Polymorphism Detection for Peach Gummosis Disease Resistance by Genome-Wide Association Study
Source: Front Plant Sci. 2022 Feb 7;12:763618. doi: 10.3389/fpls.2021.763618 (PMC8858797; doi:10.3389/fpls.2021.763618)
Supplement: Supplementary file 1 [file Data_Sheet_1.ZIP › Supplementary figures and tables/Supplementary Table 1.xlsx]

## Sheet: Sheet1
Accession code	Accession name	Choromosome 1_13801843_rs22118	Choromosome 2_13388877_rs96598	Choromosome 3_9810975_rs142398	Choromosome 4_12480256_rs191998	Choromosome 6_28139324_rs285957	Pedigree	GDS 2018	GDS 2019	RD	BLUP value	Blossom time	Hairy fruit skin	Fruit shape	Flesh color	Geographic origin	Geographic origin	Domestication history	NJ-Tree_Groups	NJ-Tree_Subgroups
264	Huang Pan	CC	AA	CC	AA	TT	Landrace	3	4	S	-0.67	M	P	F	Y	China：Shanghai	CS	LR	G1	G1-1
270	Rui Pan 4	CC	AA	CC	AA	TT	Wan Shu Da Pan Tao×124 Pan Tao	5	5	S	0.46	VE	P	F	W	China：Beijing	CN	IV	G1	G1-1
460	Hu Pan 264	CC	AA	CC	AA	TT	Unknown	5	5	S	0.23	L	P	F	W	China：Shanghai	CS	IV	G1	G1-1
327	Li He Pan Tao	CC	TT	CC	AA	GT	Landrace	4	4	S	-0.22	E	P	F	W	China：Zhejiang	CS	LR	G1	G1-1
452	Hu 487	CC	AT	CC	AA	TG	Unknown	5	5	S	-0.22	NA	P	R	Y	China：Shanghai	CS	IV	G1	G1-1
54	Zao Kui Mi	CC	AT	CC	AA	GT	Wan Pan Tao×124 Pan Tao	5	7	S	1.13	E	P	F	W	China：Jiangsu	CS	IV	G1	G1-1
145	Bei Lun	CC	TA	CC	AA	GT	Landrace	4	5	S	0.23	L	P	R	W	China：Zhejiang	CS	LR	G1	G1-1
390	Sa Hua Hong	CC	AA	CC	AA	GT	Landrace	2	3	M	-1.57	E	P	F	W	China：Shanghai	CS	LR	G1	G1-1
388	Chen Pu Pan Tao	CC	AA	CC	AA	GT	Landrace	3	3	M	-2.01	E	P	F	W	China：Shanghai	CS	LR	G1	G1-1
328	Sheng Ze Pan Tao	CC	AA	CC	AA	GT	Landrace	3	3	M	-1.12	E	P	F	W	China：Shanghai	CS	LR	G1	G1-1
389	Chang Sheng Pan Tao	CC	AA	CC	AA	TG	Landrace	3	3	M	-1.23	NA	P	F	W	China：Shanghai	CS	IV	G1	G1-1
391	Niu Ti Xing	CC	AA	CC	AA	GT	Landrace	2	3	M	-1.12	E	P	F	W	China：Shanghai	CS	LR	G1	G1-1
29	Da Lian 4 35	CC	AT	CC	AA	GT	Unknown	4	5	S	0.23	M	P	F	Y	China：Liaoning	CN	IV	G1	G1-2
271	Liu Zao Te Wan	CC	TA	CC	AA	TG	Landrace	4	4	S	-0.44	E	P	R	W	China：Shanghai	CS	LR	G1	G1-2
293	Liang He	CC	AT	CC	AA	GG	Landrace	3	3	M	-1.12	M	P	R	W	China：Shanghai	CS	IV	G1	G1-2
260	Wu Song Shui Mi	CC	AT	CC	AA	GG	Landrace	2	3	M	-1.12	M	P	R	W	China：Shanghai	CS	IV	G1	G1-2
464	Yu Lu	CC	AT	CC	AA	GG	Landrace	3	3	M	-1.57	M	P	R	W	China：Shanghai	CS	LR	G1	G1-2
276	Wan Bai Hua	CC	TT	CC	AA	GG	Landrace	3	4	S	-0.67	L	P	R	W	China：Jiangsu	CS	IV	G1	G1-2
297	Yu Lu_wild	CC	TT	CC	AA	GG	Landrace	1	1	R	-1.12	M	P	R	W	China：Shanghai	CS	LR	G1	G1-2
112	Mei Guo Hong Pan	CC	TT	CC	AA	GG	Unknown	5	6	S	0.91	NA	P	F	W	America	WT	IV	G1	G1-2
99	Huang Jin Tao	CC	TT	CC	AA	GG	Unknown	4	4	S	0.01	L	P	R	Y	China：Shandong	CN	IV	G1	G1-2
280	Jin Xiu Huang Tao	CC	TT	CC	AA	GG	Bai Hua×Yu Shu 1	4	4	S	-0.22	M	P	R	Y	China：Shanghai	CS	IV	G1	G1-2
237	Hei Tao	CC	TT	CC	AA	GG	Landrace	3	3	M	-1.57	E	P	R	R	China：Shanghai	CS	LR	G1	G1-2
310	Jin Feng	CC	TT	CC	AA	GG	Jin Xiu(Bai Hua×Yun Shu1) × Hu10-17	3	3	M	-1.12	NA	P	R	Y	China：Shanghai	CS	IV	G1	G1-2
247	Jin Hua	CC	TT	CC	AA	GG	Seedling of Jin Xiu	2	2	M	-2.01	M	P	R	Y	China：Shanghai	CS	IV	G1	G1-2
449	Hu 213	CC	TT	CC	AA	GG	Unknown	3	3	M	-1.12	E	P	R	W	China：Shanghai	CS	IV	G1	G1-2
114	Hu 440	CC	TT	CC	AA	GG	Unknown	3	3	M	-1.12	NA	P	R	Y	China：Shanghai	CS	IV	G1	G1-2
183	Bei Nong 2	CC	TT	CC	AA	GT	Seedling from Hakuto	3	5	S	-0.22	NA	P	R	W	China：Beijing	CN	IV	G1	G1-3
165	Jin Xiang	CC	TT	CC	AA	GG	Bei Nong 2×60-27-7	4	5	S	0.68	M	P	R	Y	China：Shanghai	CS	IV	G1	G1-3
368	Shimizu Hakuto	CC	TT	CC	AA	GG	Unknown	4	5	S	0.23	M	P	R	W	Japan	JA	IV	G1	G1-3
184	Zhao Xia	CC	TA	CC	AA	TG	Bai Hua×Hatsukami	3	4	S	-0.67	NA	P	R	W	China：Jiangsu	CS	IV	G1	G1-3
214	Da Guan Shan 1	CC	TT	CC	AA	GT	Selected from Nunomewase	4	4	S	0.23	M	P	R	W	China：Zhejiang	CS	IV	G1	G1-3
201	Hu You 002	CC	TT	CC	AA	GT	Rui Guang 3×May Fire	7	7	S	2.48	VE	N	R	W	China：Shanghai	CS	IV	G1	G1-3
207	Jin Hua Da Bai Tao	CC	TT	CC	AA	GT	Seedling of Sunago wase	2	2	M	-0.82	L	P	R	W	China：Zhejiang	CS	IV	G1	G1-3
182	Sunago wase	CC	TT	CC	AA	GT	Unknown	3	5	S	-0.22	NA	P	R	W	Japan	JA	IV	G1	G1-3
170	Wu Jing Zao Bai feng	CC	TT	CC	AA	GT	Unknown	3	3	M	-1.12	L	P	R	W	Japan	JA	IV	G1	G1-3
111	Qian Qu	CC	TT	CC	AA	GG	Unknown	5	5	S	0.68	NA	P	R	W	Japan	JA	IV	G1	G1-3
109	Nagasawa Hakuho	CC	TT	CC	AA	GG	Mutant from Hakuho	5	6	S	1.58	NA	P	R	W	Japan	JA	IV	G1	G1-3
110	Ta Yi	CC	TT	CC	AA	GG	Unknown	5	5	S	0.68	NA	P	R	W	Japan	JA	IV	G1	G1-3
19	Feng Lu	CC	TT	CC	AA	GG	Seedling from Hakuho	4	5	S	-0.44	NA	P	R	W	China：Shanghai	CS	IV	G1	G1-3
100	Kansuke Hakuto	CC	TT	CC	AA	GG	bud mutation from Aizhi Hakuto	5	5	S	0.91	E	P	R	W	Japan	JA	IV	G1	G1-3
291	Akizora	CC	TT	CC	AA	GG	Unknown	2	3	M	-1.57	NA	P	R	W	Japan	JA	IV	G1	G1-3
97	Zao Bai Hua	CC	TT	CC	AA	GG	Landrace	2	3	M	-0.67	L	P	R	W	China：Shanghai	CS	IV	G1	G1-3
385	Reddomun	CC	TT	CC	AA	GG	Hakuho × Hakuto	3	3	M	-0.82	NA	P	R	W	Japan	JA	IV	G1	G1-3
73	Ling feng	CC	TT	CC	AA	GG	Unknown	6	8	S	2.48	M	P	R	W	Japan	JA	IV	G1	G1-3
92	Akatsuki	CC	TT	CC	AA	GG	Hakuto × Hakuho	4	5	S	-0.01	L	P	R	W	Japan	JA	IV	G1	G1-3
358	Ling Feng Bai Tao	CC	TT	CC	AA	GG	Unknown	3	3	M	-1.12	M	P	R	W	Japan	JA	IV	G1	G1-3
386	Xin Feng Mi Lu	CC	TT	CC	AA	GG	Landrace	4	4	S	-0.44	M	P	R	W	China：Shanghai	CS	IV	G1	G1-3
387	Hu Jing Mi lu	CC	TT	CC	AA	GG	Seedling of Hakuho	5	5	S	-0.22	M	P	R	W	China：Jiangsu	CS	IV	G1	G1-3
263	Xin Bai Hua	CC	TA	CC	AA	GG	Seedling from Bai Hua	5	6	S	1.13	NA	P	R	W	China：Jiangsu	CS	IV	G1	G1-3
296	Shao Yang Bai Tao	CC	TT	CC	AA	TG	Landrace	5	6	S	1.13	L	P	R	W	China：Hunan	CS	IV	G1	G1-3
315	Kawannakajima Hakuto	CC	TT	CC	AA	TG	Found in Hakuto and Shang Hai Shui Mi mixed garden	4	4	S	-0.22	NA	P	R	W	Japan	JA	IV	G1	G1-3
116	Zhao Hui	CC	TT	CC	AA	TG	Bai Hua×Tachibana wase	3	4	S	-0.67	L	P	R	W	China：Jiangsu	CS	IV	G1	G1-3
363	Ba Pan Bai Feng	CC	TT	CC	AA	GG	Unknown	3	3	M	-0.82	L	P	F	W	Japan	JA	IV	G1	G1-3
135	Kanoiwa	CC	TT	CC	AA	GG	Bud mutation from Asama Hakuto	3	3	M	-0.82	M	P	R	W	Japan	JA	IV	G1	G1-3
277	Ka Tai Wa	CC	AT	CC	AA	GG	Unknown	4	5	S	0.23	L	P	R	Y	Japan	JA	IV	G1	G1-3
85	Xia Hui 6	CC	AT	CC	AA	GT	Zhao Hui × Yu Hua Lu	3	5	S	-0.22	M	P	R	W	China：Jiangsu	CS	IV	G1	G1-3
84	Xia Hui	CC	TA	CC	AA	GG	Unknown	4	4	S	-0.22	M	P	R	W	China：Jiangsu	CS	IV	G1	G1-3
78	Mo Mu	CC	TT	CC	AA	GG	Unknown	3	5	S	-0.22	L	P	R	W	Japan	JA	IV	G1	G1-3
350	Aichi Hakuto	CC	TT	CC	AA	GG	Unknown	4	4	S	-0.22	L	P	R	W	Japan	JA	IV	G1	G1-3
81	Shinokubo	CC	TT	CC	AA	GG	Unknown	5	5	S	0.68	NA	P	R	W	Japan	JA	IV	G1	G1-3
384	Zhong_Jing_Bai_Tao	CC	TT	CC	AA	GG	Unknown	5	6	S	0.91	NA	P	R	W	Japan	JA	IV	G1	G1-3
154	Ri Chuan Bai Feng	CC	TT	CC	AA	GG	Unknown	6	6	S	1.28	NA	P	R	W	Japan	JA	IV	G1	G1-3
155	Shen 2	CC	TT	CC	AA	GT	Unknown	4	5	S	0.68	L	P	R	W	China：Liaoning	CN	IV	G1	G1-3
146	Beniho	CC	TT	CC	AA	GG	Unknown	3	5	S	-0.22	NA	P	R	W	Japan	JA	IV	G1	G1-3
383	Hong Bo Tao	CC	TT	CC	AA	GG	Unknown	2	3	M	-1.79	NA	P	R	W	China：Shanghai	CS	IV	G1	G1-3
11	Okubo zz	CC	TT	CC	AA	GG	Seedling of Hakuto	2	2	M	-2.24	L	P	R	W	Japan	JA	IV	G1	G1-3
98	Okubo sh	CC	TT	CC	AA	GG	Seedling of Hakuto	3	3	M	-2.01	L	P	R	W	Japan	JA	IV	G1	G1-3
9	Feng Bai	CC	TT	CC	AA	GG	Seedling from Okubo	3	3	M	-0.89	L	P	R	W	China：Liaoning	CN	IV	G1	G1-3
25	Gui Fei	CC	TT	CC	AA	GG	Seedling from Okubo	3	5	S	0.01	NA	P	R	W	China：Shandong	CN	IV	G1	G1-3
251	Hu 454	CC	TT	CC	AA	GG	Unknown	2	2	M	-1.12	NA	P	R	Y	China：Shanghai	CS	IV	G1	G1-3
74	Zhong Tao 21	CC	TT	CC	AA	GG	Qiu Yu × Xiu Feng	3	3	M	-0.82	NA	P	R	W	China：Henan	CN	IV	G1	G1-3
458	Hu_You_283	CC	TA	CC	AA	GT	Unknown	5	5	S	0.68	NA	N	R	Y	China：Shanghai	CS	IV	G1	G1-3
311	Hu 10 17	CC	TA	CC	AA	GG	Unknown	4	5	S	0.23	M	P	F	Y	China：Shanghai	CS	IV	G1	G1-3
326	Jia Qing	CC	AT	CC	AA	GT	Unknown	4	4	S	-0.22	M	P	F	W	China：Shanghai	CS	IV	G1	G1-3
320	Yu Lu Pan Tao	CC	TA	CC	AA	GT	Landrace	4	4	S	-0.22	M	P	F	W	China：Shanghai	CS	LR	G1	G1-3
101	Asama Hakuto	CC	TT	CC	AA	GG	Bud mutation from Kouyou Hakuto	3	3	M	-0.82	NA	P	R	W	Japan	JA	IV	G1	G1-3
295	Bai Hua	CC	TT	CC	AA	GG	Seedling of Shanghai Shuimi	3	3	M	-1.57	M	P	R	W	China：Jiangsu	CS	LR	G1	G1-3
278	Jin Xiu	CC	TT	CC	AA	GG	Bai Hua×Yu Shu 1	3	3	M	-1.12	M	P	R	Y	China：Shanghai	CS	IV	G1	G1-3
56	You Pan Tao	CC	AA	TT	AA	GT	Landrace	6	7	S	1.22	E	N	F	W	China：Henan	CN	LR	G2	G2
23	Gan Xuan 2	TT	AA	TT	AA	TT	Unknown	6	9	S	2.71	NA	P	R	Y	China：Gansu	CN	IV	G2	G2
61	Tian Xian Hong	TC	AA	CC	AA	GG	Seedling from Da Hong Pao	4	5	S	0.09	E	P	R	R	China：Hubei	CS	IV	G2	G2
234	Ying Shuang Hong	CT	AA	TT	AA	TG	Dong Xue Mi Tao × Zhong Hua Shou Tao	7	8	S	2.93	NA	P	R	W	China：Shandong	CN	IV	G2	G2
3	Yu Bai	CT	AT	TT	AA	GG	Cui Bai×Sa Hua Hong Pan Tao	5	6	S	1.13	NA	P	R	W	China：Henan	CN	IV	G2	G2
6	Taiyuan Shui Mi	CT	AT	CT	AA	GT	Landrace	8	8	S	2.93	L	P	R	W	China：Shanxi	CN	LR	G2	G2
14	Yangquan Rou Tao	CC	AA	CC	AA	GG	Landrace	3	3	M	-1.12	NA	P	R	W	China：Shanxi	CN	LR	G2	G2
12	Bian Tao	CC	AA	CC	AA	TG	Landrace	4	4	S	-0.67	M	P	F	W	China：Shanxi	CN	LR	G2	G2
17	Suan Tao	CT	AA	CT	AA	TG	Landrace	7	9	S	2.93	NA	P	R	W	China：Shandong	NA	IV	G2	G2
43	Feicheng Hong Li 6	CT	AA	TT	AA	GT	Landrace	7	9	S	3.38	M	P	R	W	China：Shandong	CN	LR	G2	G2
10	Feicheng Hong Li 10	CT	AA	TT	AA	GT	Landrace	7	7	S	2.48	L	P	R	W	China：Shandong	CN	LR	G2	G2
7	Shen Zhou Bai Tao	TT	AA	CT	AA	TT	Landrace	9	9	S	4.28	NA	P	R	W	China：Hebei	CN	LR	G2	G2
8	Guizhou Shuimi	TT	AA	TT	AA	TT	Landrace	9	9	S	4.28	NA	P	R	W	China：Guizhou	CS	LR	G2	G2
33	Xin jiang Huang Rou	CC	AA	CC	AA	GG	Prunus. Ferganensis Kost.et Riab	3	5	S	-0.67	NA	P	R	Y	China：Xinjiang	CN	LR	G2	G2
27	Mo Yu 8	CC	AA	CC	AA	GG	Prunus. Ferganensis Kost.et Riab	3	5	S	-0.22	NA	P	R	Y	China：Xinjiang	CN	LR	G2	G2
232	Bai Ru Yu	CC	AA	TT	AA	GG	Unknown	4	5	S	-0.01	NA	P	R	W	China：Henan	CN	IV	G2	G2
24	Huang Yan_zz	TT	TT	CC	AA	TT	Seedling from Huo Lian Jin Dan	8	9	S	3.83	E	P	R	Y	China：Yunnan	CS	IV	G2	G2
412	Huang Yan_sh	TT	TT	CC	AA	TT	Seedling from Huo Lian Jin Dan	3	3	M	3.83	E	P	R	Y	China：Yunnan	CS	IV	G2	G2
15	Yexian Dong Tao	CC	TT	CC	AA	TT	Landrace	6	8	S	2.26	M	P	R	W	China：Henan	CN	LR	G2	G2
52	Wu Hei Ji Rou Tao	CC	TT	TC	AA	GG	Landrace	2	4	S	-0.89	NA	P	R	W	China：Hubei	CS	LR	G2	G2
34	Long 1 2 4	CC	TA	CC	AA	GT	Landrace	5	7	S	0.91	E	P	R	Y	China：Gansu	CN	LR	G2	G2
2	Yuan Chun Bai	CC	AA	CC	TT	GG	Unknown	3	3	M	-1.57	E	P	R	W	China：Hebei	CN	LR	G2	G2
87	I8	CC	AT	CC	TT	GG	Unknown	0	1	R	-3.14	E	P	R	W	Italy	WT	IV	G2	G2
38	Mi Yang Shan	CC	TT	CC	AA	GG	Prunus. Ferganensis Kost.et Riab	3	7	S	0.23	NA	P	R	W	China：Xinjiang	CN	LR	G2	G2
13	Zhong Hua Shou Tao	CC	TT	CC	AA	GG	Selection from the bud mutation of winter peach	5	6	S	1.13	M	P	R	W	China：Shandong	CN	LR	G2	G2
53	Tian Jin Shui Mi	CC	TT	CC	AA	GG	Landrace	1	3	M	-2.01	E	P	R	R	China：Tianjin	CN	LR	G2	G2
f	Ying_Zui_Tao	CC	TT	CC	AA	GG	Landrace	5	5	S	0.68	VE	P	R	W	China：Yunnan	CS	LR	G2	G2
235	Hu Zhen 1869	CC	AT	CT	AA	GG	Landrace	4	4	S	-0.22	E	P	R	W	China：Shanghai	WT	LR	G2	G2
244	Chu Qiu Bai Tao	CC	AT	CC	AA	GG	Landrace	4	4	S	-0.22	NA	P	R	W	China：Shanghai	CS	LR	G2	G2
417	Nan Shan Tian Tao	CC	AA	CC	TT	GG	Landrace	1	1	R	-3.81	VE	P	R	W	China：Guangdong	CS	LR	G2	G2
86	NJN76	CC	AA	TC	AA	TT	Unknown	7	9	S	4.28	NA	N	R	Y	America	WT	IV	G3	G3-1
22	Da Lian 1 49	CC	AA	TC	AA	TT	Seedling from Feng Huang	5	5	S	0.46	E	P	R	Y	China：Liaoning	CN	IV	G3	G3-1
164	Eealy Red2	CC	AA	CC	TT	GG	P42-81×P42-91	3	3	M	-1.12	VE	N	R	Y	NewZealand	WT	IV	G3	G3-1
166	Sunfre	CC	AA	CC	TT	GG	P42-81×P42-91	1	1	R	-2.91	VE	N	R	Y	America	WT	IV	G3	G3-1
228	Zhong You Jin Hong	CC	AA	CC	TT	GG	Unknown	1	1	R	-2.64	VE	N	R	Y	China：Henan	CN	IV	G3	G3-1
30	Zhong Nong Jin Shuo	CC	AA	CC	TT	GG	Eearly red 2×Shu Guang	2	3	M	-1.79	E	N	R	Y	China：Henan	CN	IV	G3	G3-1
427	Jin Xia Zao You Pan	CC	AA	CC	TT	GT	Unknown	1	1	R	-2.91	VE	N	F	Y	China：Jiangsu	CS	IV	G3	G3-1
302	Fantasia	CC	AA	CC	AA	GG	Gold King×Red King	1	2	M	-2.46	NA	N	R	Y	America	WT	IV	G3	G3-1
70	Fen Da Xi	CC	AA	CC	AA	GG	Unknown	5	6	S	1.13	E	P	R	W	America	WT	IV	G3	G3-1
128	Ka Er De Shi	CC	AA	TC	AA	GG	Unknown	5	5	S	0.68	E	N	R	W	Italy	WT	IV	G3	G3-1
187	Ma Li Ai Mi Ni	CC	AA	CC	AA	TG	Unknown	2	4	S	-0.67	NA	N	R	W	America	WT	IV	G3	G3-1
301	Flavortop	CC	AT	CC	AA	TG	seedling from Fairtime	5	6	S	1.13	NA	N	R	Y	America	WT	IV	G3	G3-1
129	Wei Da Si Tai	CC	AA	CC	AT	GG	Unknown	5	5	S	0.81	VE	N	R	Y	America	WT	IV	G3	G3-1
60	Long You Pan Tao	CT	AT	CC	AT	GT	(Kashen Huang Rou Li Guang×Bian Tao)×Sunfre	3	6	S	0.01	E	N	F	Y	China：Henan	CN	IV	G3	G3-1
152	Hong Hu	TC	AA	CC	TA	TG	Unknown	4	5	S	0.23	E	N	F	Y	China：Shanghai	CS	IV	G3	G3-1
36	Huang Li Guang	TC	TT	CC	AA	GG	Prunus. Ferganensis Kost.et Riab	3	5	S	0.01	L	N	R	Y	China：Xinjiang	CN	LR	G3	G3-1
123	Zhong You 8	CC	AA	CC	AA	TG	Hong Shan Hu×Qing Lang	5	7	S	1.58	NA	N	R	Y	China：Henan	CN	IV	G3	G3-1
457	Hu You 278	CC	AT	TC	AA	GG	Rui Guang 3×May Fire	7	7	S	2.48	NA	N	R	Y	China：Shanghai	CS	IV	G3	G3-1
93	RNPAI	CC	AA	TC	AA	GT	Unknown	6	7	S	2.03	NA	P	R	Y	America	WT	IV	G3	G3-1
66	Zhong You 16	CC	AA	CC	AA	TG	Unknown	5	6	S	0.98	VE	N	R	W	China：Henan	CN	IV	G3	G3-1
31	Zhong Nong Jin Hui	CC	AA	CC	AA	GT	Rui Guang 2×Armking	5	7	S	1.81	E	N	R	Y	China：Henan	CN	IV	G3	G3-1
167	Hu You 006	CC	AA	CC	AA	GG	Rui Guang 3×May Fire	4	5	S	0.38	M	N	R	Y	China：Shanghai	CS	IV	G3	G3-1
162	Hu You 018	CC	TA	TC	AA	TG	Rui Guang 3×May Fire	5	6	S	1.13	E	N	R	Y	China：Shanghai	CS	IV	G3	G3-1
456	Hu You 005	CC	TA	TC	AA	TG	Rui Guang 3×May Fire	7	7	S	2.48	NA	N	R	Y	China：Shanghai	CS	IV	G3	G3-1
65	Zhong You 20	CC	TA	CC	AA	GG	Unknown	5	5	S	0.38	NA	N	R	W	China：Henan	CN	IV	G3	G3-1
215	Yin Wang	CC	AA	CC	AA	GT	Unknown	3	4	S	-0.22	E	N	R	W	China：Beijing	CN	IV	G3	G3-1
205	An Nong Shui Mi	CC	AA	CC	AA	GT	Mutant from Sunago wase	3	3	M	-0.67	M	P	R	W	China：Anhui	CS	IV	G3	G3-1
44	Jin Xia You Pan	CC	AA	CC	AA	TG	Xia Guang×‘NF’	3	5	S	-0.67	VE	N	F	Y	China：Jiangsu	CS	IV	G3	G3-1
231	Zhong Pan 13	CC	AA	CC	AA	TG	Unknown	2	3	M	-1.79	E	P	F	Y	China：Henan	CN	IV	G3	G3-1
45	Zao You Tao	CC	AT	CC	TA	GT	Landrace	1	1	R	-2.91	E	N	R	W	China：Shandong	CN	LR	G3	G3-1
67	Zhong You 13	CC	AA	CC	AT	GG	Unknown	4	4	S	-0.36	E	N	R	W	China：Henan	CN	IV	G3	G3-1
225	Zao Hong Bao Shi	CC	AA	CC	TA	GT	Eearly red 2×Ruiguang2	3	4	S	-0.89	E	N	R	W	China：Henan	CN	IV	G3	G3-1
226	Shuang Long Zao You	CC	TA	CC	AT	TG	Unknown	5	5	S	0.23	E	N	R	Y	China：Henan	CN	IV	G3	G3-1
210	Jin Shan Zao Hong	CC	AT	CC	TA	GT	Bud mutantion from Zao Hong Bao Shi	5	5	S	0.23	E	N	R	W	China：Jiangsu	CS	IV	G3	G3-1
188	Hu You 009	CC	AA	CC	AT	GT	Rui Guang 3×May Fire	4	4	S	-0.22	VE	N	R	Y	China：Shanghai	CS	IV	G3	G3-1
189	Hu You 012	CC	AT	CC	TA	GG	Rui Guang 3×May Fire	3	5	S	-0.22	VE	N	R	Y	China：Shanghai	CS	IV	G3	G3-1
395	Zhong Tao Fei Yu	CC	TT	CC	TT	GT	Unknown	4	4	S	-0.13	VE	P	R	W	China：Henan	CN	IV	G3	G3-1
26	Shuang Xi Hong	CC	AT	CC	TA	GG	Ruiguang2×89-i-4-12(Ruiguang16×Zaohong2)	3	4	S	-0.44	E	N	R	Y	China：Henan	CN	IV	G3	G3-1
300	Hu You 016	CC	TA	CC	AT	GG	Rui Guang 3×May Fire	5	5	S	0.23	M	N	R	Y	China：Shanghai	CS	IV	G3	G3-1
119	Rui Guang 2	CC	AA	CC	AA	TG	Jingyu x NJN76	2	3	M	-1.57	E	N	R	Y	China：Beijing	CN	IV	G3	G3-1
131	Rui Guang 7	CC	AA	CC	AA	GG	Jingyu x B7R2T129	1	1	R	-2.91	M	N	R	W	China：Beijing	CN	IV	G3	G3-1
139	Rui Guang 3	CC	AA	CC	AA	TG	Jingyu x NJN76	2	3	M	-1.57	VE	N	R	W	China：Beijing	CN	IV	G3	G3-1
140	Hu You 014	CC	AA	CC	AA	TG	Rui Guang 3×May Fire	1	3	M	-2.01	E	N	R	Y	China：Shanghai	CS	IV	G3	G3-1
132	Rui Guang 5	CC	TA	TC	AA	GT	Jingyu x NJN76	6	6	S	1.58	NA	N	R	W	China：Beijing	CN	IV	G3	G3-1
28	Hong Shan Hu	CC	AT	CC	AA	GT	Qiu Yu×NJN76	5	8	S	2.03	M	N	R	W	China：Beijing	CN	IV	G3	G3-1
5	NJC77	CC	AA	TC	AT	GG	Unknown	5	5	S	0.46	M	P	R	Y	America	WT	IV	G3	G3-1
57	Nong Shen	CC	AT	CC	AA	TT	NJ602903[Golden Golbe×R1T6×Pallas	8	9	S	3.61	E	P	F	W	America	WT	IV	G3	G3-1
18	Tai Nong 2	CC	AT	CC	AT	GG	Tai Nong Tian Mi×Flordared	1	3	M	-1.57	VE	P	R	Y	China：Taiwan	CS	IV	G3	G3-1
62	Zao Xian Hong	CT	AA	CC	AA	TG	Shu Guang×Hong Rou Tao18	5	7	S	1.58	VE	P	R	R	China：Hubei	CS	IV	G3	G3-1
192	Maravilna	CC	AA	CC	AA	GT	Fla28-48×Tai Yang Hong	3	3	M	-0.89	E	P	R	W	America	WT	IV	G3	G3-1
68	I9	CC	TT	CC	AA	GG	Unknown	7	7	S	2.48	VE	P	R	Y	Italy	WT	IV	G3	G3-1
168	I4	CC	TA	CC	AA	TG	Unknown	5	6	S	1.13	VE	P	R	Y	Italy	WT	IV	G3	G3-1
147	I2	CC	TT	CC	AA	GG	Unknown	4	4	S	-0.52	VE	P	R	W	Italy	WT	IV	G3	G3-1
16	Florida King	CC	AA	CC	AA	TT	Fla.9-67×June gold×Early Amber	3	5	S	-0.44	VE	P	R	Y	America	WT	IV	G3	G3-1
206	I5	CC	AT	CC	AA	TG	Unknown	4	4	S	-0.22	VE	P	R	Y	Italy	WT	IV	G3	G3-1
94	I6	CC	TT	CC	AA	GG	Unknown	5	5	S	0.68	E	P	R	Y	Italy	WT	IV	G3	G3-1
222	Chun Feng	CC	AT	CC	AA	GG	Unknown	5	5	S	0.68	M	P	R	W	China：Shandong	CN	IV	G3	G3-2
40	Chun Mei	CC	TA	CC	AA	GT	（Zao Hong 2×Flatpeach)×(Rui Guang 3×May Fire)	1	3	M	-1.34	L	P	R	W	China：Henan	CN	IV	G3	G3-2
224	Chun Hua	CC	TT	CC	AA	GG	Bei Nong 2×Chun Lei	5	5	S	0.68	L	P	R	W	China：Shanghai	CS	IV	G3	G3-2
20	Cheng Xiang	CC	TT	CC	AA	GG	Seedling from Zao Sheng Huang Jin	4	4	S	-0.89	E	P	R	Y	China：Liaoning	CN	IV	G3	G3-2
459	Hu Pan 1	CC	AT	CC	AA	TG	Da Tuan Mi Lu ×Yu Lu Pan Tao	3	3	M	-1.12	NA	P	F	W	China：Shanghai	CS	IV	G3	G3-2
216	Zao Lu Pan Tao	CC	AT	CC	AA	GT	Sa Hua Hong Pan Tao×Zao Xiang Yu	3	3	M	-0.89	M	P	F	W	China：Beijing	CN	IV	G3	G3-2
229	Zhong You Jin Guan	CC	AT	CT	AA	GT	Unknown	4	5	S	0.23	VE	N	R	Y	China：Henan	CN	IV	G3	G3-2
51	Wu Han Da Hong Pao	CC	TA	CC	AA	GT	Landrace	5	9	S	1.81	E	P	R	R	China：Hubei	CS	LR	G3	G3-2
59	Pan Tao Huang Hou	CC	AA	CC	AT	GT	Early red 2×Zao Lu Pan Tao	4	7	S	0.68	E	P	F	W	China：Henan	CN	IV	G3	G3-2
393	Zhong Tao Jin Yang	CC	TA	CC	TA	GG	Unknown	2	2	M	-2.46	E	P	R	Y	China：Henan	CN	IV	G3	G3-2
394	Zhong Tao Zi Yu	CC	TA	CC	TA	TG	Jin Feng×Shu Guang×01-4-111	4	5	S	-0.04	VE	P	R	W	China：Henan	CN	IV	G3	G3-2
55	Zao Huang Pan Tao	CC	AT	CC	TA	GT	Dalian8-20×NF	3	5	S	0.23	E	P	F	Y	China：Henan	CN	IV	G3	G3-2
230	Zhong Pan 11	CC	AT	CC	AA	TT	Hong Shan Hu(NJN78× Feng Hua Pan Tao)×91-4-18	5	5	S	0.32	E	P	F	Y	China：Henan	CN	IV	G3	G3-2
58	Zhong You Pan2	CC	TT	CC	AA	TT	WPN14×Rui Guang16	6	6	S	1.36	E	N	F	Y	China：Henan	CN	IV	G3	G3-2
236	Hu Zhen 43	CC	TA	CC	AA	GT	Unknown	3	3	M	-2.01	E	P	R	W	China：Shanghai	WT	IV	G3	G3-2
233	Wan Mi	CC	TA	TC	AA	GT	Unknown	7	7	S	2.48	E	P	R	W	China：Beijing	CN	IV	G3	G3-2
171	Hu You 003	CC	TA	TC	AA	TG	Rui Guang 3×May Fire	7	7	S	2.48	M	N	R	Y	China：Shanghai	CS	IV	G3	G3-2
77	12 28	CC	AT	CC	AA	GG	Seedling from Zao Huang Jin	2	2	M	-1.19	E	P	R	Y	China：Liaoning	CN	IV	G3	G3-2
21	Da Lian 12 28	CC	TA	CC	AA	TG	Seedling from Zao Huang Jin	3	3	M	-0.89	E	P	R	Y	China：Liaoning	CN	IV	G3	G3-2
32	Zheng Huang 3	CC	AT	CC	AA	GT	Zao Shu Huang Gan×Feng Huang	3	5	S	-0.67	E	P	R	Y	China：Henan	CN	IV	G3	G3-2
194	Jin Chun	CC	TA	TC	AA	GT	Unknown	3	5	S	0.01	NA	P	R	Y	China：Shanghai	CS	IV	G3	G3-2
69	Ying Re Er	CC	AT	CC	AA	TT	Landrace	5	6	S	1.13	E	p	F	W	China：Xinjiang	CN	LR	G3	G3-2
318	Er Er Gong	CC	TA	CC	AA	TT	Seedling from Fairtime	7	7	S	2.48	NA	P	R	W	America	WT	IV	G3	G3-2
63	R050646	CC	AT	CC	AA	GG	Unknown	1	1	R	-2.91	M	P	R	R	China：Hubei	CS	IV	G3	G3-2
64	R050521	CC	TA	CC	AA	GG	Unknown	3	4	S	-0.67	M	P	R	R	China：Hubei	CS	IV	G3	G3-2
324	Tang Hang Xue Tao	CT	AT	CC	AA	GG	Landrace	3	4	S	-1.12	M	P	R	W	China：Shanghai	CS	LR	G3	G3-2
4	Ying Xue	CC	TT	CC	AA	TT	Unknown	5	6	S	0.91	E	P	R	W	China：Beijing	CN	IV	G3	G3-2
1	Yun Shu 2	CC	TA	CC	AA	GG	Landrace	3	3	M	-1.57	E	P	R	W	China：Zhejiang	CS	IV	G3	G3-2
366	Yun Shu 1	TC	TA	CC	AA	GG	Wu Yun×Xiao Shu	5	5	S	0.68	M	P	R	W	China：Zhejiang	CS	IV	G3	G3-2
117	Yu Tian	CT	TT	CT	AA	TG	Seedling from Cui Bai	4	4	S	0.08	NA	P	R	W	China：Henan	CN	IV	G3	G3-2
