# Supplementary material for: Single Nucleotide Polymorphism Detection for Peach Gummosis Disease Resistance by Genome-Wide Association Study
Source: Front Plant Sci. 2022 Feb 7;12:763618. doi: 10.3389/fpls.2021.763618 (PMC8858797; doi:10.3389/fpls.2021.763618)
Supplement: Supplementary file 1 [file Data_Sheet_1.ZIP › Supplementary figures and tables/Supplementary Table 3.xlsx]

## Sheet: het.snp.all
SNP	Chromosome	Position	het.snp
rs3	scaffold_12	66560	0
rs6	scaffold_12	156964	0
rs14	scaffold_12	157163	0
rs23	scaffold_12	161040	0
rs37	scaffold_35	2476	0
rs43	scaffold_35	13582	0
rs76	scaffold_97	1650	0
rs78	scaffold_97	2300	0
rs81	scaffold_97	3450	0
rs86	scaffold_97	5029	0
rs183	scaffold_169	3402	0
rs239	G1	48218	0
rs241	G1	48581	0
rs245	G1	50728	0
rs259	G1	58624	0
rs264	G1	62179	0
rs265	G1	62247	0
rs268	G1	66645	0
rs270	G1	66810	0
rs271	G1	66870	0
rs272	G1	66986	0
rs277	G1	69047	0
rs278	G1	69099	0
rs279	G1	69376	0
rs281	G1	72390	0
rs283	G1	73412	0
rs291	G1	79053	0
rs305	G1	94254	0
rs317	G1	99658	0
rs318	G1	99989	0
rs320	G1	100590	0
rs322	G1	100853	0
rs323	G1	100855	0
rs329	G1	102644	0
rs339	G1	114104	0
rs342	G1	115089	0
rs347	G1	115710	0
rs352	G1	117701	0
rs371	G1	128599	0
rs383	G1	134663	0
rs384	G1	135701	0
rs386	G1	136331	0
rs394	G1	142572	0
rs395	G1	142587	0
rs396	G1	142705	0
rs397	G1	142864	0
rs402	G1	145230	0
rs409	G1	148177	0
rs410	G1	148182	0
rs415	G1	150021	0
rs422	G1	156351	0
rs423	G1	157897	0
rs425	G1	158630	0
rs428	G1	160921	0
rs429	G1	161409	0
rs430	G1	162107	0
rs447	G1	170532	0
rs449	G1	171417	0
rs455	G1	171722	0
rs465	G1	185419	0
rs467	G1	187990	0
rs469	G1	189229	0
rs472	G1	189835	0
rs473	G1	189911	0
rs474	G1	190014	0
rs475	G1	190033	0
rs477	G1	192552	0
rs478	G1	192561	0
rs479	G1	194126	0
rs480	G1	194132	0
rs495	G1	201603	0
rs496	G1	201718	0
rs501	G1	210634	0
rs502	G1	210805	0
rs503	G1	211834	0
rs505	G1	212570	0
rs506	G1	212875	0
rs507	G1	213589	0
rs509	G1	214216	0
rs513	G1	216066	0
rs526	G1	226088	0
rs530	G1	228068	0
rs531	G1	228069	0
rs532	G1	228259	0
rs535	G1	228803	0
rs549	G1	234002	0
rs554	G1	236131	0
rs557	G1	249661	0
rs563	G1	252009	0
rs565	G1	252797	0
rs569	G1	256473	0
rs571	G1	257586	0
rs572	G1	257631	0
rs582	G1	264957	0
rs596	G1	290566	0
rs598	G1	291177	0
rs604	G1	293738	0
rs608	G1	295539	0
rs612	G1	297599	0
rs626	G1	306719	0
rs628	G1	309834	0
rs629	G1	309947	0
rs632	G1	313539	0
rs635	G1	313735	0
rs644	G1	320312	0
rs645	G1	320328	0
rs673	G1	333341	0
rs678	G1	336358	0
rs679	G1	336686	0
rs680	G1	337594	0
rs681	G1	337602	0
rs683	G1	338121	0
rs689	G1	339006	0
rs695	G1	340313	0
rs698	G1	345190	0
rs709	G1	347807	0
rs710	G1	348158	0
rs713	G1	350886	0
rs714	G1	351276	0
rs720	G1	355734	0
rs731	G1	361382	0
rs734	G1	363852	0
rs735	G1	364702	0
rs736	G1	364723	0
rs739	G1	365551	0
rs740	G1	366303	0
rs741	G1	366453	0
rs748	G1	370940	0
rs750	G1	371048	0
rs788	G1	390100	0
rs793	G1	390932	0
rs795	G1	392848	0
rs797	G1	394284	0
rs803	G1	397502	0
rs807	G1	398387	0
rs808	G1	399208	0
rs811	G1	400847	0
rs814	G1	401820	0
rs819	G1	406330	0
rs823	G1	410216	0
rs824	G1	410475	0
rs828	G1	411099	0
rs830	G1	412088	0
rs831	G1	412117	0
rs837	G1	414454	0
rs839	G1	414668	0
rs841	G1	415133	0
rs845	G1	415536	0
rs846	G1	415621	0
rs847	G1	415675	0
rs851	G1	416945	0
rs862	G1	421575	0
rs872	G1	426845	0
rs875	G1	429367	0
rs881	G1	431526	0
rs885	G1	433892	0
rs886	G1	434174	0
rs889	G1	434956	0
rs893	G1	436170	0
rs894	G1	436815	0
rs895	G1	437088	0
rs898	G1	437943	0
rs899	G1	438100	0
rs900	G1	438823	0
rs903	G1	439139	0
rs904	G1	439495	0
rs906	G1	439868	0
rs907	G1	439932	0
rs908	G1	440046	0
rs919	G1	443161	0
rs925	G1	443406	0
rs935	G1	446893	0
rs936	G1	447007	0
rs942	G1	448359	0
rs943	G1	448380	0
rs944	G1	448471	0
rs945	G1	449148	0
rs948	G1	449925	0
rs954	G1	450988	0
rs981	G1	471278	0
rs982	G1	471482	0
rs989	G1	482162	0
rs996	G1	489552	0
rs997	G1	489598	0
rs998	G1	489820	0
rs999	G1	492069	0
rs1004	G1	494019	0
rs1005	G1	496136	0
rs1006	G1	496244	0
rs1009	G1	500114	0
rs1045	G1	522542	0
rs1054	G1	527739	0
rs1058	G1	529647	0
rs1060	G1	533611	0
rs1063	G1	537942	0
rs1064	G1	538502	0
rs1068	G1	540526	0
rs1076	G1	544103	0
rs1079	G1	544818	0
rs1080	G1	545283	0
rs1086	G1	551821	0
rs1090	G1	552643	0
rs1091	G1	552958	0
rs1093	G1	555198	0
rs1094	G1	555598	0
rs1095	G1	556590	0
rs1097	G1	557368	0
rs1100	G1	559053	0
rs1101	G1	560140	0
rs1106	G1	562787	0
rs1108	G1	564080	0
rs1126	G1	570354	0
rs1161	G1	586269	0
rs1169	G1	588550	0
rs1171	G1	589001	0
rs1173	G1	589704	0
rs1175	G1	594654	0
rs1177	G1	596556	0
rs1178	G1	598060	0
rs1179	G1	598270	0
rs1180	G1	598644	0
rs1181	G1	598710	0
rs1184	G1	599574	0
rs1288	G1	673350	0
rs1329	G1	680517	0
rs1340	G1	682523	0
rs1373	G1	693023	0
rs1374	G1	693425	0
rs1375	G1	693846	0
rs1383	G1	695569	0
rs1385	G1	697213	0
rs1388	G1	700311	0
rs1389	G1	700573	0
rs1390	G1	700588	0
rs1391	G1	700679	0
rs1393	G1	700930	0
rs1401	G1	711006	0
rs1403	G1	711688	0
rs1407	G1	712772	0
rs1409	G1	713485	0
rs1410	G1	713633	0
rs1411	G1	714467	0
rs1412	G1	714525	0
rs1418	G1	715907	0
rs1419	G1	715921	0
rs1422	G1	718640	0
rs1423	G1	718974	0
rs1424	G1	720006	0
rs1425	G1	720161	0
rs1426	G1	721723	0
rs1431	G1	725353	0
rs1437	G1	731697	0
rs1443	G1	733527	0
rs1499	G1	764123	0
rs1518	G1	772053	0
rs1535	G1	784942	0
rs1536	G1	785176	0
rs1537	G1	786412	0
rs1538	G1	787057	0
rs1543	G1	788806	0
rs1545	G1	789231	0
rs1546	G1	789456	0
rs1548	G1	793702	0
rs1552	G1	803097	0
rs1553	G1	803325	0
rs1554	G1	803353	0
rs1577	G1	813549	0
rs1590	G1	820915	0
rs1592	G1	822201	0
rs1593	G1	822234	0
rs1609	G1	858942	0
rs1610	G1	859297	0
rs1611	G1	859393	0
rs1614	G1	861053	0
rs1622	G1	863645	0
rs1623	G1	863654	0
rs1624	G1	863831	0
rs1626	G1	864995	0
rs1627	G1	865544	0
rs1629	G1	866159	0
rs1630	G1	866441	0
rs1631	G1	866696	0
rs1635	G1	872727	0
rs1638	G1	874356	0
rs1639	G1	874646	0
rs1641	G1	875041	0
rs1642	G1	875152	0
rs1645	G1	875781	0
rs1668	G1	885195	0
rs1675	G1	885925	0
rs1676	G1	886620	0
rs1678	G1	887933	0
rs1691	G1	900444	0
rs1706	G1	904771	0
rs1708	G1	905990	0
rs1709	G1	906011	0
rs1723	G1	912690	0
rs1727	G1	916207	0
rs1737	G1	920394	0
rs1755	G1	925861	0
rs1761	G1	929153	0
rs1779	G1	940520	0
rs1831	G1	971629	0
rs1838	G1	977210	0
rs1845	G1	981758	0
rs1846	G1	981794	0
rs1853	G1	984799	0
rs1858	G1	986143	0
rs1859	G1	986207	0
rs1860	G1	986653	0
rs1863	G1	988018	0
rs1867	G1	996438	0
rs1868	G1	996505	0
rs1870	G1	997105	0
rs1872	G1	997828	0
rs1876	G1	998747	0
rs1877	G1	998929	0
rs1878	G1	1000198	0
rs1881	G1	1004108	0
rs1882	G1	1004733	0
rs1884	G1	1005854	0
rs1887	G1	1006614	0
rs1895	G1	1010337	0
rs1897	G1	1010875	0
rs1898	G1	1011112	0
rs1906	G1	1015342	0
rs1910	G1	1016650	0
rs1911	G1	1018770	0
rs1913	G1	1019078	0
rs1917	G1	1021223	0
rs1920	G1	1022790	0
rs1922	G1	1025292	0
rs1928	G1	1027648	0
rs1933	G1	1029486	0
rs1936	G1	1032251	0
rs1938	G1	1032899	0
rs1943	G1	1035062	0
rs1947	G1	1036867	0
rs1950	G1	1040123	0
rs1951	G1	1040779	0
rs1952	G1	1041105	0
rs1953	G1	1042445	0
rs1954	G1	1042949	0
rs1955	G1	1043812	0
rs1963	G1	1049299	0
rs1964	G1	1049465	0
rs1965	G1	1050566	0
rs1968	G1	1051043	0
rs1972	G1	1052316	0
rs1976	G1	1057677	0
rs1980	G1	1066724	0
rs1982	G1	1068769	0
rs2001	G1	1080371	0
rs2009	G1	1085862	0
rs2019	G1	1088593	0
rs2021	G1	1089250	0
rs2049	G1	1105982	0
rs2051	G1	1107185	0
rs2052	G1	1107971	0
rs2056	G1	1111245	0
rs2060	G1	1114525	0
rs2061	G1	1115339	0
rs2067	G1	1119677	0
rs2070	G1	1120271	0
rs2071	G1	1120488	0
rs2073	G1	1121512	0
rs2077	G1	1125155	0
rs2078	G1	1125342	0
rs2082	G1	1126120	0
rs2087	G1	1131936	0
rs2091	G1	1134640	0
rs2092	G1	1135025	0
rs2096	G1	1136725	0
rs2098	G1	1137546	0
rs2099	G1	1141489	0
rs2118	G1	1162021	0
rs2121	G1	1162481	0
rs2122	G1	1162782	0
rs2123	G1	1162912	0
rs2125	G1	1163256	0
rs2126	G1	1164407	0
rs2156	G1	1179752	0
rs2179	G1	1188262	0
rs2202	G1	1192628	0
rs2203	G1	1193196	0
rs2209	G1	1195403	0
rs2213	G1	1196204	0
rs2217	G1	1197465	0
rs2222	G1	1198909	0
rs2244	G1	1205488	0
rs2253	G1	1207419	0
rs2297	G1	1256641	0
rs2300	G1	1257965	0
rs2304	G1	1258585	0
rs2309	G1	1259324	0
rs2317	G1	1260822	0
rs2340	G1	1271497	0
rs2342	G1	1271769	0
rs2356	G1	1276399	0
rs2387	G1	1285400	0
rs2491	G1	1302411	0
rs2515	G1	1312612	0
rs2516	G1	1312903	0
rs2517	G1	1313431	0
rs2518	G1	1313490	0
rs2523	G1	1315066	0
rs2524	G1	1315303	0
rs2543	G1	1327294	0
rs2547	G1	1330979	0
rs2548	G1	1331112	0
rs2551	G1	1333791	0
rs2573	G1	1352193	0
rs2574	G1	1352217	0
rs2576	G1	1352328	0
rs2595	G1	1360636	0
rs2596	G1	1361578	0
rs2597	G1	1362024	0
rs2598	G1	1363033	0
rs2599	G1	1363552	0
rs2600	G1	1363870	0
rs2611	G1	1369131	0
rs2613	G1	1370791	0
rs2614	G1	1370980	0
rs2615	G1	1371709	0
rs2616	G1	1371732	0
rs2622	G1	1382493	0
rs2624	G1	1383891	0
rs2630	G1	1386628	0
rs2631	G1	1386635	0
rs2646	G1	1402341	0
rs2650	G1	1404295	0
rs2654	G1	1408421	0
rs2656	G1	1408702	0
rs2709	G1	1430901	0
rs2725	G1	1447794	0
rs2732	G1	1454337	0
rs2733	G1	1454981	0
rs2741	G1	1459346	0
rs2760	G1	1468787	0
rs2762	G1	1469091	0
rs2772	G1	1473447	0
rs2776	G1	1474555	0
rs2785	G1	1477991	0
rs2786	G1	1479154	0
rs2788	G1	1479435	0
rs2798	G1	1485629	0
rs2803	G1	1486167	0
rs2807	G1	1488002	0
rs2812	G1	1489632	0
rs2840	G1	1508463	0
rs2846	G1	1510034	0
rs2847	G1	1510347	0
rs2848	G1	1510811	0
rs2850	G1	1511169	0
rs2851	G1	1511517	0
rs2856	G1	1513438	0
rs2860	G1	1514670	0
rs2864	G1	1517025	0
rs2867	G1	1517439	0
rs2869	G1	1518469	0
rs2870	G1	1518625	0
rs2874	G1	1522629	0
rs2878	G1	1522889	0
rs2879	G1	1523080	0
rs2881	G1	1523283	0
rs2884	G1	1524630	0
rs2886	G1	1527486	0
rs2901	G1	1536528	0
rs2904	G1	1538032	0
rs2913	G1	1541331	0
rs2923	G1	1543482	0
rs2929	G1	1545045	0
rs2930	G1	1546767	0
rs2931	G1	1546854	0
rs2933	G1	1547284	0
rs2934	G1	1548355	0
rs2939	G1	1549630	0
rs2942	G1	1550830	0
rs2948	G1	1552703	0
rs2962	G1	1565571	0
rs2968	G1	1567715	0
rs2970	G1	1568219	0
rs2976	G1	1570571	0
rs2977	G1	1571033	0
rs2981	G1	1572413	0
rs2984	G1	1575930	0
rs2985	G1	1579668	0
rs2994	G1	1589537	0
rs2995	G1	1590327	0
rs2997	G1	1590834	0
rs3000	G1	1593828	0
rs3003	G1	1595828	0
rs3004	G1	1599637	0
rs3028	G1	1655701	0
rs3029	G1	1656459	0
rs3039	G1	1659852	0
rs3040	G1	1659884	0
rs3042	G1	1664893	0
rs3045	G1	1666896	0
rs3046	G1	1667136	0
rs3047	G1	1667150	0
rs3048	G1	1667409	0
rs3056	G1	1670762	0
rs3057	G1	1670834	0
rs3058	G1	1671140	0
rs3078	G1	1683932	0
rs3079	G1	1683941	0
rs3081	G1	1684341	0
rs3082	G1	1684343	0
rs3084	G1	1686075	0
rs3087	G1	1686950	0
rs3093	G1	1688753	0
rs3097	G1	1689481	0
rs3102	G1	1690097	0
rs3103	G1	1690949	0
rs3111	G1	1692046	0
rs3113	G1	1692958	0
rs3118	G1	1698012	0
rs3121	G1	1698897	0
rs3123	G1	1700651	0
rs3125	G1	1701129	0
rs3143	G1	1712754	0
rs3148	G1	1718094	0
rs3151	G1	1719916	0
rs3156	G1	1725197	0
rs3172	G1	1734579	0
rs3174	G1	1734916	0
rs3175	G1	1734919	0
rs3181	G1	1737501	0
rs3185	G1	1738541	0
rs3186	G1	1738781	0
rs3199	G1	1744761	0
rs3203	G1	1745795	0
rs3213	G1	1760434	0
rs3219	G1	1764940	0
rs3220	G1	1765105	0
rs3233	G1	1777239	0
rs3236	G1	1777730	0
rs3295	G1	1839471	0
rs3297	G1	1841974	0
rs3304	G1	1844685	0
rs3312	G1	1849026	0
rs3313	G1	1849511	0
rs3320	G1	1857527	0
rs3323	G1	1861462	0
rs3326	G1	1861689	0
rs3329	G1	1862180	0
rs3330	G1	1862289	0
rs3331	G1	1862806	0
rs3332	G1	1863485	0
rs3333	G1	1865875	0
rs3341	G1	1868830	0
rs3342	G1	1870921	0
rs3362	G1	1882292	0
rs3369	G1	1888238	0
rs3370	G1	1888336	0
rs3371	G1	1888881	0
rs3372	G1	1889224	0
rs3375	G1	1890153	0
rs3376	G1	1890177	0
rs3379	G1	1891259	0
rs3384	G1	1893557	0
rs3393	G1	1898930	0
rs3394	G1	1899288	0
rs3395	G1	1899352	0
rs3396	G1	1899560	0
rs3398	G1	1899838	0
rs3401	G1	1900774	0
rs3402	G1	1900907	0
rs3403	G1	1900930	0
rs3404	G1	1902055	0
rs3405	G1	1902391	0
rs3406	G1	1902556	0
rs3408	G1	1903542	0
rs3411	G1	1905423	0
rs3412	G1	1905559	0
rs3418	G1	1906935	0
rs3419	G1	1906972	0
rs3424	G1	1908308	0
rs3425	G1	1908380	0
rs3427	G1	1908689	0
rs3429	G1	1910335	0
rs3435	G1	1912091	0
rs3437	G1	1913362	0
rs3439	G1	1914940	0
rs3440	G1	1915052	0
rs3441	G1	1915250	0
rs3443	G1	1916576	0
rs3444	G1	1917458	0
rs3447	G1	1921631	0
rs3475	G1	1949029	0
rs3476	G1	1949459	0
rs3512	G1	1962188	0
rs3514	G1	1962397	0
rs3515	G1	1962402	0
rs3516	G1	1964403	0
rs3520	G1	1965863	0
rs3526	G1	1969410	0
rs3531	G1	1970599	0
rs3533	G1	1971010	0
rs3540	G1	1985183	0
rs3542	G1	1986249	0
rs3543	G1	1986964	0
rs3555	G1	2003507	0
rs3556	G1	2003640	0
rs3585	G1	2037469	0
rs3586	G1	2037473	0
rs3587	G1	2038203	0
rs3610	G1	2048818	0
rs3650	G1	2154137	0
rs3671	G1	2158749	0
rs3672	G1	2158864	0
rs3678	G1	2160969	0
rs3680	G1	2161302	0
rs3681	G1	2161339	0
rs3682	G1	2162041	0
rs3683	G1	2162791	0
rs3685	G1	2163511	0
rs3686	G1	2163849	0
rs3687	G1	2164077	0
rs3688	G1	2164497	0
rs3690	G1	2165074	0
rs3692	G1	2165690	0
rs3696	G1	2168294	0
rs3698	G1	2168998	0
rs3738	G1	2190742	0
rs3753	G1	2194125	0
rs3758	G1	2194366	0
rs3776	G1	2201721	0
rs3782	G1	2203856	0
rs3783	G1	2204050	0
rs3796	G1	2218676	0
rs3801	G1	2220188	0
rs3815	G1	2226918	0
rs3816	G1	2227576	0
rs3817	G1	2228509	0
rs3819	G1	2230999	0
rs3820	G1	2231622	0
rs3822	G1	2233800	0
rs3826	G1	2234042	0
rs3827	G1	2234043	0
rs3828	G1	2234706	0
rs3831	G1	2236014	0
rs3832	G1	2237444	0
rs3833	G1	2238018	0
rs3848	G1	2245776	0
rs3884	G1	2271574	0
rs3895	G1	2276297	0
rs3898	G1	2276816	0
rs3902	G1	2277375	0
rs3905	G1	2278070	0
rs3907	G1	2278436	0
rs3922	G1	2286415	0
rs3938	G1	2290130	0
rs3950	G1	2302628	0
rs3952	G1	2303122	0
rs3954	G1	2303482	0
rs3956	G1	2304063	0
rs3958	G1	2304849	0
rs3960	G1	2305018	0
rs3963	G1	2306032	0
rs3966	G1	2306193	0
rs3967	G1	2306474	0
rs3988	G1	2329201	0
rs3990	G1	2329768	0
rs3993	G1	2330487	0
rs3994	G1	2331060	0
rs3996	G1	2331362	0
rs3998	G1	2332306	0
rs4007	G1	2336087	0
rs4009	G1	2337925	0
rs4012	G1	2339036	0
rs4061	G1	2359136	0
rs4064	G1	2360655	0
rs4092	G1	2378988	0
rs4099	G1	2384704	0
rs4131	G1	2407772	0
rs4132	G1	2409331	0
rs4136	G1	2410802	0
rs4137	G1	2411402	0
rs4138	G1	2411442	0
rs4147	G1	2423136	0
rs4148	G1	2423138	0
rs4150	G1	2424730	0
rs4152	G1	2425274	0
rs4156	G1	2427044	0
rs4168	G1	2438081	0
rs4170	G1	2439167	0
rs4192	G1	2449789	0
rs4193	G1	2449817	0
rs4199	G1	2451753	0
rs4200	G1	2452076	0
rs4201	G1	2452362	0
rs4202	G1	2452432	0
rs4210	G1	2456719	0
rs4234	G1	2467087	0
rs4237	G1	2477884	0
rs4240	G1	2479088	0
rs4241	G1	2479443	0
rs4245	G1	2480622	0
rs4247	G1	2480830	0
rs4250	G1	2482246	0
rs4276	G1	2489739	0
rs4279	G1	2491708	0
rs4280	G1	2491996	0
rs4281	G1	2492490	0
rs4291	G1	2520335	0
rs4307	G1	2554437	0
rs4312	G1	2560180	0
rs4320	G1	2570396	0
rs4333	G1	2577488	0
rs4335	G1	2577690	0
rs4338	G1	2578200	0
rs4340	G1	2578332	0
rs4344	G1	2579167	0
rs4349	G1	2581140	0
rs4354	G1	2588458	0
rs4355	G1	2588654	0
rs4359	G1	2589091	0
rs4370	G1	2591705	0
rs4375	G1	2595660	0
rs4382	G1	2599316	0
rs4388	G1	2602299	0
rs4389	G1	2603355	0
rs4390	G1	2603518	0
rs4392	G1	2603769	0
rs4393	G1	2604061	0
rs4397	G1	2606996	0
rs4406	G1	2610429	0
rs4407	G1	2611750	0
rs4408	G1	2612407	0
rs4421	G1	2614764	0
rs4427	G1	2617066	0
rs4432	G1	2624350	0
rs4436	G1	2625755	0
rs4442	G1	2633138	0
rs4445	G1	2634363	0
rs4474	G1	2676641	0
rs4481	G1	2685936	0
rs4482	G1	2686078	0
rs4483	G1	2687793	0
rs4485	G1	2689858	0
rs4504	G1	2713989	0
rs4522	G1	2727957	0
rs4527	G1	2730418	0
rs4532	G1	2732479	0
rs4538	G1	2734685	0
rs4539	G1	2734988	0
rs4563	G1	2749905	0
rs4565	G1	2750145	0
rs4567	G1	2750457	0
rs4568	G1	2751216	0
rs4572	G1	2753136	0
rs4618	G1	2786540	0
rs4619	G1	2786658	0
rs4677	G1	2803303	0
rs4678	G1	2803574	0
rs4694	G1	2821421	0
rs4702	G1	2824446	0
rs4703	G1	2824669	0
rs4704	G1	2824838	0
rs4705	G1	2826140	0
rs4707	G1	2826301	0
rs4708	G1	2826421	0
rs4709	G1	2826567	0
rs4712	G1	2827081	0
rs4722	G1	2830679	0
rs4724	G1	2831215	0
rs4735	G1	2842389	0
rs4736	G1	2842571	0
rs4737	G1	2842978	0
rs4739	G1	2844264	0
rs4742	G1	2844557	0
rs4743	G1	2846223	0
rs4755	G1	2850259	0
rs4762	G1	2851969	0
rs4764	G1	2852923	0
rs4765	G1	2853008	0
rs4766	G1	2853660	0
rs4770	G1	2855925	0
rs4775	G1	2859553	0
rs4776	G1	2860008	0
rs4777	G1	2860607	0
rs4779	G1	2861524	0
rs4789	G1	2871995	0
rs4804	G1	2885459	0
rs4805	G1	2887626	0
rs4811	G1	2889983	0
rs4814	G1	2890127	0
rs4815	G1	2890555	0
rs4816	G1	2891210	0
rs4820	G1	2892429	0
rs4821	G1	2892503	0
rs4823	G1	2894377	0
rs4836	G1	2905542	0
rs4839	G1	2907070	0
rs4842	G1	2907679	0
rs4845	G1	2908485	0
rs4846	G1	2908487	0
rs4847	G1	2908596	0
rs4848	G1	2908630	0
rs4852	G1	2909452	0
rs4855	G1	2910308	0
rs4859	G1	2912909	0
rs4862	G1	2914027	0
rs4863	G1	2914049	0
rs4879	G1	2917744	0
rs4888	G1	2919818	0
rs4889	G1	2920064	0
rs4926	G1	2938880	0
rs4927	G1	2938923	0
rs4936	G1	2942516	0
rs4937	G1	2942759	0
rs4952	G1	2949374	0
rs4957	G1	2951426	0
rs4958	G1	2951554	0
rs4960	G1	2951786	0
rs4962	G1	2951925	0
rs4963	G1	2952043	0
rs4978	G1	2958882	0
rs4994	G1	2964408	0
rs4995	G1	2964798	0
rs4998	G1	2965798	0
rs5013	G1	2969602	0
rs5027	G1	2981311	0
rs5028	G1	2981373	0
rs5030	G1	2983236	0
rs5035	G1	2983819	0
rs5039	G1	2988132	0
rs5041	G1	2989575	0
rs5045	G1	2991028	0
rs5052	G1	2992961	0
rs5059	G1	2995175	0
rs5064	G1	3002497	0
rs5070	G1	3003562	0
rs5071	G1	3003686	0
rs5074	G1	3005134	0
rs5084	G1	3006822	0
rs5091	G1	3007562	0
rs5094	G1	3012460	0
rs5106	G1	3016756	0
rs5112	G1	3017937	0
rs5114	G1	3018959	0
rs5131	G1	3031237	0
rs5133	G1	3031518	0
rs5140	G1	3032305	0
rs5144	G1	3033907	0
rs5151	G1	3035503	0
rs5157	G1	3040769	0
rs5171	G1	3057275	0
rs5198	G1	3132288	0
rs5209	G1	3135020	0
rs5226	G1	3142626	0
rs5233	G1	3147008	0
rs5237	G1	3150604	0
rs5248	G1	3158789	0
rs5292	G1	3189984	0
rs5295	G1	3193367	0
rs5298	G1	3194141	0
rs5303	G1	3197799	0
rs5306	G1	3198097	0
rs5307	G1	3198344	0
rs5309	G1	3200479	0
rs5310	G1	3201264	0
rs5317	G1	3203071	0
rs5318	G1	3203151	0
rs5320	G1	3203422	0
rs5321	G1	3203614	0
rs5322	G1	3203793	0
rs5323	G1	3203938	0
rs5345	G1	3222801	0
rs5349	G1	3223364	0
rs5351	G1	3223649	0
rs5357	G1	3226605	0
rs5358	G1	3226606	0
rs5363	G1	3228734	0
rs5364	G1	3228789	0
rs5365	G1	3228916	0
rs5366	G1	3228977	0
rs5368	G1	3229367	0
rs5370	G1	3229593	0
rs5371	G1	3229670	0
rs5372	G1	3229717	0
rs5375	G1	3230143	0
rs5376	G1	3230447	0
rs5378	G1	3231196	0
rs5382	G1	3232163	0
rs5383	G1	3232257	0
rs5385	G1	3232568	0
rs5386	G1	3232663	0
rs5387	G1	3232691	0
rs5389	G1	3234082	0
rs5392	G1	3235091	0
rs5394	G1	3235412	0
rs5396	G1	3237812	0
rs5398	G1	3238539	0
rs5400	G1	3239313	0
rs5412	G1	3243493	0
rs5413	G1	3243654	0
rs5414	G1	3243671	0
rs5419	G1	3247208	0
rs5444	G1	3258649	0
rs5454	G1	3263584	0
rs5461	G1	3266260	0
rs5462	G1	3266621	0
rs5463	G1	3266862	0
rs5466	G1	3267439	0
rs5471	G1	3268318	0
rs5480	G1	3272251	0
rs5490	G1	3275187	0
rs5494	G1	3277923	0
rs5495	G1	3277930	0
rs5500	G1	3280160	0
rs5503	G1	3281403	0
rs5504	G1	3281861	0
rs5525	G1	3287784	0
rs5528	G1	3288697	0
rs5529	G1	3288980	0
rs5530	G1	3289434	0
rs5534	G1	3292477	0
rs5535	G1	3293311	0
rs5536	G1	3293948	0
rs5537	G1	3294070	0
rs5541	G1	3294726	0
rs5544	G1	3295146	0
rs5547	G1	3296568	0
rs5552	G1	3298625	0
rs5553	G1	3298654	0
rs5554	G1	3298858	0
rs5613	G1	3325467	0
rs5644	G1	3333982	0
rs5649	G1	3335243	0
rs5681	G1	3352315	0
rs5686	G1	3354119	0
rs5695	G1	3359134	0
rs5696	G1	3359565	0
rs5708	G1	3365639	0
rs5709	G1	3365880	0
rs5721	G1	3370155	0
rs5728	G1	3371492	0
rs5729	G1	3371705	0
rs5730	G1	3371717	0
rs5731	G1	3371980	0
rs5732	G1	3372032	0
rs5740	G1	3375375	0
rs5742	G1	3375901	0
rs5760	G1	3396854	0
rs5764	G1	3399744	0
rs5765	G1	3399942	0
rs5769	G1	3402433	0
rs5772	G1	3404019	0
rs5773	G1	3404059	0
rs5775	G1	3404735	0
rs5776	G1	3405031	0
rs5836	G1	3429223	0
rs5837	G1	3429232	0
rs5859	G1	3445104	0
rs5862	G1	3445912	0
rs5863	G1	3445947	0
rs5864	G1	3446034	0
rs5878	G1	3458409	0
rs5879	G1	3459194	0
rs5882	G1	3460016	0
rs5885	G1	3461533	0
rs5887	G1	3461835	0
rs5892	G1	3464975	0
rs5895	G1	3466554	0
rs5899	G1	3468301	0
rs5901	G1	3468592	0
rs5904	G1	3469379	0
rs5905	G1	3469489	0
rs5922	G1	3479659	0
rs5923	G1	3479815	0
rs5924	G1	3480283	0
rs5969	G1	3508014	0
rs5975	G1	3510585	0
rs6014	G1	3521965	0
rs6016	G1	3522346	0
rs6025	G1	3524262	0
rs6045	G1	3527789	0
rs6046	G1	3528065	0
rs6047	G1	3528121	0
rs6064	G1	3532237	0
rs6074	G1	3542788	0
rs6075	G1	3542896	0
rs6080	G1	3544055	0
rs6081	G1	3544212	0
rs6084	G1	3545499	0
rs6098	G1	3552590	0
rs6107	G1	3554610	0
rs6109	G1	3555493	0
rs6110	G1	3555830	0
rs6112	G1	3556974	0
rs6113	G1	3557315	0
rs6114	G1	3557876	0
rs6121	G1	3561078	0
rs6122	G1	3561103	0
rs6124	G1	3561416	0
rs6127	G1	3563685	0
rs6128	G1	3563760	0
rs6129	G1	3564288	0
rs6135	G1	3571874	0
rs6136	G1	3571942	0
rs6144	G1	3576017	0
rs6151	G1	3578628	0
rs6152	G1	3578853	0
rs6153	G1	3578854	0
rs6154	G1	3585580	0
rs6163	G1	3593181	0
rs6177	G1	3597166	0
rs6195	G1	3602826	0
rs6205	G1	3606482	0
rs6211	G1	3613348	0
rs6212	G1	3613402	0
rs6217	G1	3614519	0
rs6231	G1	3617737	0
rs6235	G1	3618767	0
rs6238	G1	3620485	0
rs6240	G1	3620860	0
rs6269	G1	3645000	0
rs6319	G1	3667721	0
rs6335	G1	3677711	0
rs6337	G1	3679198	0
rs6338	G1	3679629	0
rs6341	G1	3680542	0
rs6342	G1	3680941	0
rs6345	G1	3689423	0
rs6354	G1	3692208	0
rs6376	G1	3698263	0
rs6379	G1	3702743	0
rs6382	G1	3707689	0
rs6388	G1	3718750	0
rs6403	G1	3728168	0
rs6406	G1	3729980	0
rs6407	G1	3731395	0
rs6410	G1	3743349	0
rs6420	G1	3746707	0
rs6423	G1	3748639	0
rs6463	G1	3770447	0
rs6464	G1	3770725	0
rs6466	G1	3771192	0
rs6467	G1	3771229	0
rs6469	G1	3771445	0
rs6475	G1	3772206	0
rs6483	G1	3773570	0
rs6513	G1	3787841	0
rs6527	G1	3797533	0
rs6540	G1	3804530	0
rs6541	G1	3805025	0
rs6542	G1	3805605	0
rs6564	G1	3821946	0
rs6567	G1	3822414	0
rs6589	G1	3842765	0
rs6611	G1	3845877	0
rs6705	G1	3878096	0
rs6735	G1	3938253	0
rs6809	G1	4007081	0
rs6813	G1	4007639	0
rs6814	G1	4007806	0
rs6815	G1	4008090	0
rs6816	G1	4008254	0
rs6818	G1	4008506	0
rs6819	G1	4008816	0
rs6821	G1	4009487	0
rs6822	G1	4009689	0
rs6823	G1	4009915	0
rs6827	G1	4011085	0
rs6828	G1	4011158	0
rs6833	G1	4011667	0
rs6837	G1	4012389	0
rs6839	G1	4013032	0
rs6842	G1	4013483	0
rs6844	G1	4014491	0
rs6845	G1	4014544	0
rs6846	G1	4014682	0
rs6847	G1	4015262	0
rs6848	G1	4015340	0
rs6852	G1	4016901	0
rs6853	G1	4016939	0
rs6854	G1	4017163	0
rs6856	G1	4017528	0
rs6859	G1	4017823	0
rs6860	G1	4018132	0
rs6861	G1	4018217	0
rs6862	G1	4018416	0
rs6863	G1	4018456	0
rs6867	G1	4021040	0
rs6870	G1	4022338	0
rs6871	G1	4022381	0
rs6872	G1	4022553	0
rs6878	G1	4025057	0
rs6879	G1	4025226	0
rs6884	G1	4027871	0
rs6885	G1	4027913	0
rs6886	G1	4027926	0
rs6887	G1	4028889	0
rs6889	G1	4030787	0
rs6891	G1	4032781	0
rs6898	G1	4040229	0
rs6903	G1	4041449	0
rs6926	G1	4045197	0
rs6977	G1	4060646	0
rs6982	G1	4062023	0
rs7004	G1	4082332	0
rs7009	G1	4084916	0
rs7012	G1	4085960	0
rs7013	G1	4085997	0
rs7014	G1	4086370	0
rs7015	G1	4086629	0
rs7019	G1	4087921	0
rs7021	G1	4088547	0
rs7024	G1	4089359	0
rs7053	G1	4103248	0
rs7054	G1	4105369	0
rs7055	G1	4106690	0
rs7068	G1	4112670	0
rs7075	G1	4116389	0
rs7084	G1	4117458	0
rs7108	G1	4140998	0
rs7109	G1	4141156	0
rs7131	G1	4157890	0
rs7150	G1	4161646	0
rs7177	G1	4175184	0
rs7274	G1	4215701	0
rs7275	G1	4215803	0
rs7287	G1	4218057	0
rs7388	G1	4245983	0
rs7461	G1	4271909	0
rs7472	G1	4280940	0
rs7474	G1	4283291	0
rs7475	G1	4283357	0
rs7480	G1	4287396	0
rs7484	G1	4290940	0
rs7485	G1	4291646	0
rs7488	G1	4294034	0
rs7501	G1	4302309	0
rs7511	G1	4308461	0
rs7512	G1	4308710	0
rs7537	G1	4320234	0
rs7538	G1	4320313	0
rs7541	G1	4320981	0
rs7545	G1	4322295	0
rs7548	G1	4323359	0
rs7556	G1	4332395	0
rs7561	G1	4333079	0
rs7564	G1	4333785	0
rs7585	G1	4356562	0
rs7586	G1	4356672	0
rs7609	G1	4391587	0
rs7679	G1	4432706	0
rs7683	G1	4435504	0
rs7685	G1	4435627	0
rs7689	G1	4438346	0
rs7716	G1	4463374	0
rs7719	G1	4470023	0
rs7726	G1	4473667	0
rs7730	G1	4474127	0
rs7738	G1	4477176	0
rs7739	G1	4477364	0
rs7741	G1	4477428	0
rs7745	G1	4478162	0
rs7749	G1	4479178	0
rs7753	G1	4480495	0
rs7754	G1	4480903	0
rs7760	G1	4485559	0
rs7762	G1	4486545	0
rs7770	G1	4488070	0
rs7783	G1	4491927	0
rs7784	G1	4492033	0
rs7794	G1	4496779	0
rs7798	G1	4497179	0
rs7804	G1	4500540	0
rs7806	G1	4501064	0
rs7809	G1	4502100	0
rs7846	G1	4519547	0
rs7870	G1	4528135	0
rs7881	G1	4529284	0
rs7887	G1	4530649	0
rs7895	G1	4532901	0
rs7898	G1	4533481	0
rs8006	G1	4570169	0
rs8007	G1	4570256	0
rs8010	G1	4571198	0
rs8013	G1	4573117	0
rs8016	G1	4573740	0
rs8017	G1	4574253	0
rs8022	G1	4577533	0
rs8024	G1	4578628	0
rs8031	G1	4580698	0
rs8033	G1	4581301	0
rs8037	G1	4582589	0
rs8040	G1	4582991	0
rs8048	G1	4584883	0
rs8088	G1	4596723	0
rs8092	G1	4598220	0
rs8093	G1	4598368	0
rs8100	G1	4600641	0
rs8101	G1	4601215	0
rs8102	G1	4601237	0
rs8107	G1	4605777	0
rs8111	G1	4607235	0
rs8112	G1	4607347	0
rs8113	G1	4607462	0
rs8132	G1	4616843	0
rs8135	G1	4617359	0
rs8136	G1	4618122	0
rs8141	G1	4623626	0
rs8145	G1	4628290	0
rs8151	G1	4642408	0
rs8167	G1	4655150	0
rs8168	G1	4655338	0
rs8170	G1	4657367	0
rs8171	G1	4657552	0
rs8176	G1	4659367	0
rs8179	G1	4660464	0
rs8182	G1	4661259	0
rs8185	G1	4661839	0
rs8186	G1	4661925	0
rs8188	G1	4663389	0
rs8189	G1	4663490	0
rs8190	G1	4663520	0
rs8194	G1	4664538	0
rs8197	G1	4665229	0
rs8205	G1	4667742	0
rs8206	G1	4667804	0
rs8221	G1	4676758	0
rs8232	G1	4692296	0
rs8237	G1	4693760	0
rs8238	G1	4693823	0
rs8239	G1	4694067	0
rs8240	G1	4694922	0
rs8241	G1	4695316	0
rs8243	G1	4696557	0
rs8245	G1	4697571	0
rs8246	G1	4697827	0
rs8253	G1	4701612	0
rs8255	G1	4701720	0
rs8266	G1	4708710	0
rs8269	G1	4714421	0
rs8288	G1	4750839	0
rs8289	G1	4750902	0
rs8290	G1	4751012	0
rs8291	G1	4751235	0
rs8323	G1	4758380	0
rs8353	G1	4766511	0
rs8371	G1	4778875	0
rs8373	G1	4780266	0
rs8375	G1	4782996	0
rs8386	G1	4795530	0
rs8387	G1	4795533	0
rs8397	G1	4798510	0
rs8398	G1	4798515	0
rs8399	G1	4798721	0
rs8402	G1	4801121	0
rs8403	G1	4802140	0
rs8418	G1	4806095	0
rs8421	G1	4810417	0
rs8487	G1	4838210	0
rs8488	G1	4838940	0
rs8491	G1	4839561	0
rs8493	G1	4840236	0
rs8495	G1	4840417	0
rs8511	G1	4845203	0
rs8520	G1	4853525	0
rs8526	G1	4856011	0
rs8531	G1	4858427	0
rs8532	G1	4858961	0
rs8534	G1	4862671	0
rs8535	G1	4862762	0
rs8538	G1	4864028	0
rs8539	G1	4864181	0
rs8541	G1	4864768	0
rs8542	G1	4866601	0
rs8543	G1	4866755	0
rs8547	G1	4868905	0
rs8550	G1	4870458	0
rs8551	G1	4870989	0
rs8553	G1	4871245	0
rs8590	G1	4889774	0
rs8597	G1	4894327	0
rs8608	G1	4901129	0
rs8616	G1	4902854	0
rs8618	G1	4903456	0
rs8681	G1	4957241	0
rs8693	G1	4965029	0
rs8695	G1	4965643	0
rs8696	G1	4965969	0
rs8698	G1	4967201	0
rs8701	G1	4967916	0
rs8712	G1	4968983	0
rs8713	G1	4969064	0
rs8714	G1	4969096	0
rs8715	G1	4969138	0
rs8718	G1	4975178	0
rs8719	G1	4975206	0
rs8721	G1	4975896	0
rs8722	G1	4976549	0
rs8730	G1	4977124	0
rs8737	G1	4980234	0
rs8738	G1	4981597	0
rs8774	G1	5018011	0
rs8775	G1	5018302	0
rs8777	G1	5018723	0
rs8781	G1	5019792	0
rs8782	G1	5019830	0
rs8784	G1	5020377	0
rs8785	G1	5020805	0
rs8787	G1	5021239	0
rs8796	G1	5026288	0
rs8798	G1	5026313	0
rs8802	G1	5027501	0
rs8808	G1	5034293	0
rs8811	G1	5034977	0
rs8813	G1	5035616	0
rs8814	G1	5036583	0
rs8818	G1	5039621	0
rs8827	G1	5041574	0
rs8831	G1	5042704	0
rs8849	G1	5048917	0
rs8862	G1	5058522	0
rs8863	G1	5058618	0
rs8901	G1	5100517	0
rs8910	G1	5104727	0
rs8912	G1	5104949	0
rs8914	G1	5107662	0
rs8917	G1	5108831	0
rs8935	G1	5118004	0
rs8983	G1	5161632	0
rs8984	G1	5161719	0
rs8988	G1	5167728	0
rs8989	G1	5167745	0
rs8990	G1	5167849	0
rs8991	G1	5168477	0
rs8995	G1	5169368	0
rs9003	G1	5173853	0
rs9004	G1	5174007	0
rs9008	G1	5174307	0
rs9009	G1	5174450	0
rs9010	G1	5174866	0
rs9017	G1	5177413	0
rs9018	G1	5177566	0
rs9020	G1	5177661	0
rs9027	G1	5180686	0
rs9028	G1	5180774	0
rs9032	G1	5183966	0
rs9039	G1	5190640	0
rs9041	G1	5192164	0
rs9062	G1	5210255	0
rs9068	G1	5215821	0
rs9069	G1	5215889	0
rs9081	G1	5217428	0
rs9115	G1	5234636	0
rs9135	G1	5250536	0
rs9137	G1	5251218	0
rs9143	G1	5253419	0
rs9146	G1	5253762	0
rs9148	G1	5254326	0
rs9155	G1	5256875	0
rs9158	G1	5258632	0
rs9159	G1	5259191	0
rs9162	G1	5260475	0
rs9164	G1	5261156	0
rs9199	G1	5285045	0
rs9203	G1	5287487	0
rs9204	G1	5288044	0
rs9208	G1	5289809	0
rs9222	G1	5293742	0
rs9277	G1	5338093	0
rs9290	G1	5344607	0
rs9308	G1	5352996	0
rs9317	G1	5357194	0
rs9497	G1	5423304	0
rs9499	G1	5423382	0
rs9541	G1	5430133	0
rs9543	G1	5430231	0
rs9554	G1	5430866	0
rs9564	G1	5431144	0
rs9587	G1	5432148	0
rs9598	G1	5432426	0
rs9611	G1	5432963	0
rs9630	G1	5433772	0
rs9631	G1	5433799	0
rs9632	G1	5433801	0
rs9652	G1	5436140	0
rs9714	G1	5446172	0
rs9728	G1	5446849	0
rs9732	G1	5447072	0
rs9744	G1	5447344	0
rs9771	G1	5450265	0
rs9808	G1	5456370	0
rs9811	G1	5456509	0
rs9923	G1	5526329	0
rs9937	G1	5529681	0
rs10072	G1	5589149	0
rs10083	G1	5595278	0
rs10157	G1	5629563	0
rs10252	G1	5679242	0
rs10262	G1	5681776	0
rs10324	G1	5748480	0
rs10333	G1	5750469	0
rs10348	G1	5759770	0
rs10349	G1	5760139	0
rs10350	G1	5760543	0
rs10353	G1	5761470	0
rs10354	G1	5761481	0
rs10356	G1	5762686	0
rs10358	G1	5763414	0
rs10359	G1	5763590	0
rs10361	G1	5764503	0
rs10364	G1	5765815	0
rs10365	G1	5766184	0
rs10367	G1	5766583	0
rs10368	G1	5767026	0
rs10369	G1	5767950	0
rs10370	G1	5768022	0
rs10374	G1	5770444	0
rs10375	G1	5770563	0
rs10376	G1	5770696	0
rs10377	G1	5772175	0
rs10378	G1	5772223	0
rs10379	G1	5772290	0
rs10386	G1	5775815	0
rs10388	G1	5776270	0
rs10391	G1	5777807	0
rs10392	G1	5777866	0
rs10406	G1	5782055	0
rs10407	G1	5782056	0
rs10408	G1	5782118	0
rs10409	G1	5782353	0
rs10412	G1	5782752	0
rs10416	G1	5789816	0
rs10418	G1	5789887	0
rs10419	G1	5790078	0
rs10420	G1	5790081	0
rs10421	G1	5790810	0
rs10424	G1	5791787	0
rs10425	G1	5791792	0
rs10426	G1	5792028	0
rs10430	G1	5794184	0
rs10431	G1	5794618	0
rs10432	G1	5794771	0
rs10433	G1	5794874	0
rs10439	G1	5799964	0
rs10440	G1	5800106	0
rs10441	G1	5800178	0
rs10447	G1	5802798	0
rs10448	G1	5802857	0
rs10449	G1	5802938	0
rs10452	G1	5805142	0
rs10459	G1	5808815	0
rs10460	G1	5809441	0
rs10461	G1	5826431	0
rs10463	G1	5832171	0
rs10464	G1	5833153	0
rs10475	G1	5866958	0
rs10476	G1	5867153	0
rs10477	G1	5867157	0
rs10478	G1	5867321	0
rs10480	G1	5868614	0
rs10481	G1	5869959	0
rs10482	G1	5870247	0
rs10483	G1	5870352	0
rs10485	G1	5871335	0
rs10496	G1	5922445	0
rs10497	G1	5923108	0
rs10501	G1	5924862	0
rs10505	G1	5925805	0
rs10525	G1	5961026	0
rs10538	G1	5969289	0
rs10542	G1	5970304	0
rs10547	G1	5970920	0
rs10559	G1	5974592	0
rs10561	G1	5974928	0
rs10564	G1	5975605	0
rs10572	G1	5976972	0
rs10573	G1	5977039	0
rs10578	G1	5977816	0
rs10579	G1	5978013	0
rs10582	G1	5978908	0
rs10596	G1	5986959	0
rs10598	G1	5987611	0
rs10599	G1	5987762	0
rs10602	G1	5989232	0
rs10605	G1	5989930	0
rs10607	G1	5990354	0
rs10646	G1	6014444	0
rs10647	G1	6014472	0
rs10648	G1	6015418	0
rs10649	G1	6015842	0
rs10650	G1	6016124	0
rs10651	G1	6016167	0
rs10654	G1	6016671	0
rs10657	G1	6018653	0
rs10677	G1	6035913	0
rs10679	G1	6036663	0
rs10682	G1	6037099	0
rs10683	G1	6037206	0
rs10685	G1	6037939	0
rs10708	G1	6061769	0
rs10709	G1	6065885	0
rs10711	G1	6066869	0
rs10712	G1	6067242	0
rs10718	G1	6068547	0
rs10721	G1	6069207	0
rs10730	G1	6072529	0
rs10744	G1	6086213	0
rs10752	G1	6098023	0
rs10769	G1	6114037	0
rs10775	G1	6118057	0
rs10778	G1	6119159	0
rs10784	G1	6128519	0
rs10785	G1	6128772	0
rs10786	G1	6129090	0
rs10793	G1	6132447	0
rs10795	G1	6135437	0
rs10796	G1	6135798	0
rs10800	G1	6139795	0
rs10801	G1	6140286	0
rs10803	G1	6140977	0
rs10804	G1	6141068	0
rs10805	G1	6141077	0
rs10818	G1	6155139	0
rs10835	G1	6181145	0
rs10858	G1	6192506	0
rs10859	G1	6193486	0
rs10862	G1	6197946	0
rs10864	G1	6200339	0
rs10865	G1	6200411	0
rs10869	G1	6201605	0
rs10870	G1	6201664	0
rs10871	G1	6201847	0
rs10872	G1	6202120	0
rs10879	G1	6205177	0
rs10882	G1	6206185	0
rs10883	G1	6206193	0
rs10884	G1	6206435	0
rs10885	G1	6206480	0
rs10887	G1	6206991	0
rs10890	G1	6208058	0
rs10892	G1	6208309	0
rs10897	G1	6209211	0
rs10898	G1	6209381	0
rs10899	G1	6210311	0
rs10900	G1	6210447	0
rs10902	G1	6211036	0
rs10904	G1	6212329	0
rs10905	G1	6212335	0
rs10925	G1	6218533	0
rs10941	G1	6221365	0
rs10944	G1	6227343	0
rs10955	G1	6231228	0
rs10958	G1	6234233	0
rs11004	G1	6261239	0
rs11007	G1	6263391	0
rs11011	G1	6268840	0
rs11042	G1	6287312	0
rs11044	G1	6288202	0
rs11049	G1	6290262	0
rs11050	G1	6290554	0
rs11051	G1	6291032	0
rs11052	G1	6291406	0
rs11053	G1	6291569	0
rs11057	G1	6292562	0
rs11058	G1	6292848	0
rs11060	G1	6294446	0
rs11061	G1	6294592	0
rs11062	G1	6295743	0
rs11066	G1	6297270	0
rs11067	G1	6297640	0
rs11069	G1	6298357	0
rs11083	G1	6308682	0
rs11098	G1	6322902	0
rs11103	G1	6326080	0
rs11105	G1	6327800	0
rs11110	G1	6329143	0
rs11116	G1	6332492	0
rs11123	G1	6334882	0
rs11129	G1	6338284	0
rs11134	G1	6340397	0
rs11138	G1	6341859	0
rs11139	G1	6342104	0
rs11142	G1	6342632	0
rs11144	G1	6343918	0
rs11163	G1	6357867	0
rs11164	G1	6357933	0
rs11167	G1	6358933	0
rs11168	G1	6359019	0
rs11176	G1	6367768	0
rs11178	G1	6368585	0
rs11179	G1	6368599	0
rs11195	G1	6389972	0
rs11243	G1	6401577	0
rs11248	G1	6403785	0
rs11249	G1	6403944	0
rs11252	G1	6404190	0
rs11259	G1	6410377	0
rs11262	G1	6411856	0
rs11263	G1	6411951	0
rs11269	G1	6416406	0
rs11277	G1	6419775	0
rs11278	G1	6419790	0
rs11279	G1	6420072	0
rs11309	G1	6434288	0
rs11344	G1	6461413	0
rs11348	G1	6462523	0
rs11353	G1	6463358	0
rs11354	G1	6463456	0
rs11355	G1	6463812	0
rs11356	G1	6464024	0
rs11362	G1	6465617	0
rs11364	G1	6470116	0
rs11371	G1	6472705	0
rs11377	G1	6483587	0
rs11378	G1	6483682	0
rs11389	G1	6486454	0
rs11391	G1	6487235	0
rs11394	G1	6489002	0
rs11403	G1	6495986	0
rs11417	G1	6504945	0
rs11421	G1	6505947	0
rs11428	G1	6508674	0
rs11451	G1	6528542	0
rs11452	G1	6532118	0
rs11453	G1	6532336	0
rs11470	G1	6553763	0
rs11475	G1	6562326	0
rs11477	G1	6569797	0
rs11490	G1	6584381	0
rs11544	G1	6629921	0
rs11559	G1	6634706	0
rs11560	G1	6636280	0
rs11565	G1	6637415	0
rs11574	G1	6653699	0
rs11578	G1	6659474	0
rs11584	G1	6661976	0
rs11591	G1	6664198	0
rs11592	G1	6664311	0
rs11593	G1	6664905	0
rs11597	G1	6666300	0
rs11603	G1	6674454	0
rs11608	G1	6677119	0
rs11622	G1	6690179	0
rs11623	G1	6690279	0
rs11625	G1	6690708	0
rs11626	G1	6690981	0
rs11628	G1	6691170	0
rs11630	G1	6691825	0
rs11631	G1	6692784	0
rs11632	G1	6692965	0
rs11636	G1	6695706	0
rs11655	G1	6706696	0
rs11659	G1	6708715	0
rs11660	G1	6709087	0
rs11661	G1	6709679	0
rs11662	G1	6710184	0
rs11664	G1	6711035	0
rs11665	G1	6711064	0
rs11666	G1	6711124	0
rs11668	G1	6711508	0
rs11669	G1	6711535	0
rs11673	G1	6712619	0
rs11676	G1	6717287	0
rs11694	G1	6724960	0
rs11751	G1	6776254	0
rs11756	G1	6778459	0
rs11766	G1	6790044	0
rs11780	G1	6804027	0
rs11781	G1	6804062	0
rs11787	G1	6809693	0
rs11790	G1	6813952	0
rs11792	G1	6814532	0
rs11795	G1	6818073	0
rs11827	G1	6828112	0
rs11901	G1	6896999	0
rs11911	G1	6897248	0
rs11917	G1	6897418	0
rs11921	G1	6898075	0
rs11932	G1	6901674	0
rs11935	G1	6904281	0
rs11938	G1	6904923	0
rs11941	G1	6906227	0
rs11943	G1	6906621	0
rs11944	G1	6907348	0
rs11948	G1	6908287	0
rs11977	G1	6946243	0
rs11980	G1	6948863	0
rs11997	G1	6955320	0
rs12011	G1	6967820	0
rs12013	G1	6968289	0
rs12027	G1	6977721	0
rs12049	G1	6992514	0
rs12052	G1	6993302	0
rs12061	G1	7028352	0
rs12063	G1	7028589	0
rs12065	G1	7030024	0
rs12070	G1	7039159	0
rs12078	G1	7042426	0
rs12080	G1	7042735	0
rs12134	G1	7134489	0
rs12160	G1	7161664	0
rs12161	G1	7161700	0
rs12180	G1	7180009	0
rs12181	G1	7180021	0
rs12188	G1	7181733	0
rs12207	G1	7206742	0
rs12209	G1	7214540	0
rs12232	G1	7250015	0
rs12239	G1	7279297	0
rs12252	G1	7294213	0
rs12253	G1	7294339	0
rs12254	G1	7294368	0
rs12258	G1	7304004	0
rs12259	G1	7304005	0
rs12264	G1	7306074	0
rs12265	G1	7306275	0
rs12266	G1	7306835	0
rs12267	G1	7308126	0
rs12297	G1	7331612	0
rs12303	G1	7332144	0
rs12305	G1	7332696	0
rs12308	G1	7333588	0
rs12311	G1	7339551	0
rs12317	G1	7348991	0
rs12318	G1	7349166	0
rs12334	G1	7368240	0
rs12335	G1	7368338	0
rs12337	G1	7368560	0
rs12338	G1	7368748	0
rs12339	G1	7368764	0
rs12410	G1	7415983	0
rs12413	G1	7417048	0
rs12418	G1	7419506	0
rs12419	G1	7419639	0
rs12424	G1	7420752	0
rs12428	G1	7424249	0
rs12440	G1	7441906	0
rs12442	G1	7442946	0
rs12447	G1	7445391	0
rs12449	G1	7445972	0
rs12456	G1	7447220	0
rs12470	G1	7454998	0
rs12475	G1	7455833	0
rs12482	G1	7458093	0
rs12491	G1	7469962	0
rs12504	G1	7473396	0
rs12507	G1	7473511	0
rs12509	G1	7473921	0
rs12510	G1	7473945	0
rs12539	G1	7491030	0
rs12542	G1	7496821	0
rs12543	G1	7498013	0
rs12544	G1	7498113	0
rs12545	G1	7499377	0
rs12561	G1	7512950	0
rs12570	G1	7523675	0
rs12571	G1	7523694	0
rs12572	G1	7523774	0
rs12575	G1	7524271	0
rs12591	G1	7534440	0
rs12592	G1	7534451	0
rs12594	G1	7535966	0
rs12613	G1	7552743	0
rs12623	G1	7564121	0
rs12631	G1	7568356	0
rs12634	G1	7573461	0
rs12653	G1	7587229	0
rs12655	G1	7590102	0
rs12664	G1	7621302	0
rs12666	G1	7621354	0
rs12718	G1	7664574	0
rs12726	G1	7673529	0
rs12727	G1	7673540	0
rs12733	G1	7677666	0
rs12757	G1	7717126	0
rs12758	G1	7717262	0
rs12760	G1	7717516	0
rs12768	G1	7734363	0
rs12769	G1	7734914	0
rs12774	G1	7735908	0
rs12777	G1	7736270	0
rs12779	G1	7736551	0
rs12782	G1	7737727	0
rs12790	G1	7742587	0
rs12793	G1	7744718	0
rs12822	G1	7764175	0
rs12823	G1	7764283	0
rs12825	G1	7764779	0
rs12826	G1	7764782	0
rs12828	G1	7765451	0
rs12840	G1	7777628	0
rs12842	G1	7777941	0
rs12845	G1	7779264	0
rs12847	G1	7780022	0
rs12848	G1	7780276	0
rs12849	G1	7780314	0
rs12851	G1	7780680	0
rs12858	G1	7781964	0
rs12867	G1	7787008	0
rs12891	G1	7813998	0
rs12898	G1	7816598	0
rs12899	G1	7817343	0
rs12901	G1	7818112	0
rs12909	G1	7824936	0
rs12911	G1	7825281	0
rs12926	G1	7844753	0
rs12928	G1	7845182	0
rs12935	G1	7856542	0
rs12940	G1	7863437	0
rs12942	G1	7864006	0
rs12944	G1	7865002	0
rs12947	G1	7867086	0
rs12959	G1	7873238	0
rs12961	G1	7879613	0
rs12967	G1	7882746	0
rs12971	G1	7883663	0
rs12973	G1	7884452	0
rs12974	G1	7884490	0
rs12979	G1	7896047	0
rs12980	G1	7896328	0
rs12995	G1	7921865	0
rs12997	G1	7922939	0
rs13031	G1	7934897	0
rs13034	G1	7937180	0
rs13035	G1	7937349	0
rs13039	G1	7939501	0
rs13040	G1	7939945	0
rs13056	G1	7953474	0
rs13057	G1	7953603	0
rs13062	G1	7954402	0
rs13064	G1	7954623	0
rs13066	G1	7954785	0
rs13067	G1	7955228	0
rs13068	G1	7955603	0
rs13071	G1	7956030	0
rs13077	G1	7957290	0
rs13080	G1	7957879	0
rs13082	G1	7958182	0
rs13083	G1	7958183	0
rs13095	G1	7963639	0
rs13096	G1	7964178	0
rs13098	G1	7964938	0
rs13101	G1	7965889	0
rs13105	G1	7968076	0
rs13125	G1	7974788	0
rs13136	G1	7976564	0
rs13137	G1	7976798	0
rs13138	G1	7976832	0
rs13142	G1	7977630	0
rs13190	G1	8002922	0
rs13191	G1	8003172	0
rs13192	G1	8003467	0
rs13197	G1	8003883	0
rs13208	G1	8005726	0
rs13209	G1	8007169	0
rs13226	G1	8012516	0
rs13228	G1	8013086	0
rs13229	G1	8013826	0
rs13231	G1	8014841	0
rs13232	G1	8015700	0
rs13233	G1	8016192	0
rs13234	G1	8019806	0
rs13238	G1	8020476	0
rs13239	G1	8020741	0
rs13242	G1	8021582	0
rs13243	G1	8021857	0
rs13246	G1	8023348	0
rs13248	G1	8023904	0
rs13258	G1	8038559	0
rs13259	G1	8038811	0
rs13281	G1	8054424	0
rs13283	G1	8054804	0
rs13287	G1	8056306	0
rs13291	G1	8061598	0
rs13309	G1	8065295	0
rs13325	G1	8076732	0
rs13326	G1	8077001	0
rs13327	G1	8077078	0
rs13333	G1	8079683	0
rs13339	G1	8084138	0
rs13342	G1	8084899	0
rs13343	G1	8085517	0
rs13359	G1	8097104	0
rs13363	G1	8120988	0
rs13364	G1	8121503	0
rs13368	G1	8123317	0
rs13370	G1	8125195	0
rs13372	G1	8126545	0
rs13374	G1	8128245	0
rs13381	G1	8131542	0
rs13385	G1	8132565	0
rs13420	G1	8147126	0
rs13421	G1	8147367	0
rs13431	G1	8152203	0
rs13440	G1	8160043	0
rs13449	G1	8164002	0
rs13452	G1	8165445	0
rs13457	G1	8167447	0
rs13490	G1	8176078	0
rs13492	G1	8176111	0
rs13494	G1	8176165	0
rs13495	G1	8176204	0
rs13500	G1	8176381	0
rs13509	G1	8178008	0
rs13539	G1	8183473	0
rs13558	G1	8188405	0
rs13564	G1	8190259	0
rs13567	G1	8192282	0
rs13570	G1	8194763	0
rs13573	G1	8195257	0
rs13574	G1	8195378	0
rs13578	G1	8196816	0
rs13589	G1	8210729	0
rs13595	G1	8214399	0
rs13642	G1	8234569	0
rs13643	G1	8234581	0
rs13652	G1	8239580	0
rs13684	G1	8250935	0
rs13687	G1	8251806	0
rs13690	G1	8252457	0
rs13693	G1	8253083	0
rs13694	G1	8253292	0
rs13695	G1	8253315	0
rs13697	G1	8253479	0
rs13698	G1	8254550	0
rs13701	G1	8254741	0
rs13702	G1	8255032	0
rs13707	G1	8255510	0
rs13719	G1	8263188	0
rs13728	G1	8268405	0
rs13730	G1	8268487	0
rs13731	G1	8269750	0
rs13736	G1	8271141	0
rs13737	G1	8271202	0
rs13747	G1	8276321	0
rs13757	G1	8279767	0
rs13760	G1	8280619	0
rs13763	G1	8281660	0
rs13764	G1	8281884	0
rs13766	G1	8282896	0
rs13779	G1	8292663	0
rs13781	G1	8292745	0
rs13805	G1	8298215	0
rs13807	G1	8300066	0
rs13825	G1	8312071	0
rs13832	G1	8312526	0
rs13835	G1	8317378	0
rs13836	G1	8317696	0
rs13843	G1	8322174	0
rs13845	G1	8322664	0
rs13846	G1	8322807	0
rs13847	G1	8322934	0
rs13849	G1	8323204	0
rs13858	G1	8334673	0
rs13873	G1	8337147	0
rs13875	G1	8338232	0
rs13880	G1	8339810	0
rs13899	G1	8360124	0
rs13974	G1	8391731	0
rs13975	G1	8391955	0
rs13996	G1	8409475	0
rs13997	G1	8412872	0
rs14004	G1	8415804	0
rs14008	G1	8420585	0
rs14009	G1	8420586	0
rs14010	G1	8420760	0
rs14011	G1	8420959	0
rs14013	G1	8421959	0
rs14016	G1	8425179	0
rs14020	G1	8427236	0
rs14025	G1	8433500	0
rs14026	G1	8433975	0
rs14027	G1	8435067	0
rs14029	G1	8439855	0
rs14031	G1	8441343	0
rs14038	G1	8444289	0
rs14048	G1	8446614	0
rs14052	G1	8446783	0
rs14068	G1	8448083	0
rs14087	G1	8460033	0
rs14089	G1	8461775	0
rs14090	G1	8461958	0
rs14096	G1	8465133	0
rs14097	G1	8465242	0
rs14099	G1	8465819	0
rs14101	G1	8467192	0
rs14104	G1	8471170	0
rs14105	G1	8471476	0
rs14106	G1	8471859	0
rs14111	G1	8475567	0
rs14112	G1	8476010	0
rs14113	G1	8476355	0
rs14114	G1	8476367	0
rs14117	G1	8478704	0
rs14125	G1	8481161	0
rs14126	G1	8481188	0
rs14136	G1	8484284	0
rs14139	G1	8485378	0
rs14140	G1	8485456	0
rs14149	G1	8490487	0
[truncated: 143,609 more rows]
