# Supplementary material for: Single Nucleotide Polymorphism Detection for Peach Gummosis Disease Resistance by Genome-Wide Association Study
Source: Front Plant Sci. 2022 Feb 7;12:763618. doi: 10.3389/fpls.2021.763618 (PMC8858797; doi:10.3389/fpls.2021.763618)
Supplement: Supplementary file 1 [file Data_Sheet_1.ZIP › Supplementary figures and tables/Supplementary Table 2.xlsx]

## Sheet: het.ind.all
Accession code	Accession name	het.ind
1	Yun Shu 2	0.239896
2	Yuan Chun Bai	0.140506
3	Yu Bai	0.218462
4	Ying Xue	0.243426
5	NJC77	0.120281
6	Taiyuan Shui Mi	0.228454
7	Shen Zhou Bai Tao	0.196451
8	Guizhou Shuimi	0.176397
9	Feng Bai	0.152319
10	Feicheng Hong Li 10	0.150492
11	Da Jiu Bao zz	0.216573
12	Bian Tao	0.215557
13	Zhong Hua Shou Tao	0.0880989
14	Yangquan Rou Tao	0.147031
15	Yexian Dong Tao	0.127492
16	Florida King	0.191417
17	Suan Tao	0.154558
18	Tai Nong 2	0.248948
19	Feng Lu	0.24118
20	Cheng Xiang	0.162579
21	Da Lian 12 28	0.21612
22	Da Lian 1 49	0.143102
23	Gan Xuan 2	0.145348
24	Huang Yan	0.0790679
25	Gui Fei	0.139724
26	Shuang Xi Hong	0.184213
27	Hei Yu 8	0.0680727
28	Hong Shan Hu	0.219073
29	Da Lian 4 35	0.19187
30	Zhong Nong Jin Shuo	0.153555
31	Zhong Nong Jin Hui	0.210152
32	Zheng Huang 3	0.217871
33	Xin jiang Huang Rou	0.0982494
34	Long 1 2 4	0.14611
36	Huang Li Guang	0.103448
38	Mi Yang Shan	0.0849329
40	Chun Mei	0.231648
43	Feicheng Hong Li 6	0.184192
44	Jin Xia You Pan	0.203724
45	Zao You Tao	0.187522
51	Wu Han Da Hong Pao	0.293718
52	Wu HeiJi Rou Tao	0.106951
53	Tian Jin Shui Mi	0.153583
54	Zao Kui Mi	0.214479
55	Zao Huang Pan Tao	0.242979
56	You Pan Tao	0.11706
57	Nong Shen	0.193704
58	Zhong You Pan2	0.221271
59	Pan Tao Huang Hou	0.243989
60	Long You Pan Tao	0.218853
61	Tian Xian Hong	0.204198
62	Zao Xian Hong	0.229642
63	R050646	0.244525
64	R050521	0.26999
65	Zhong You 20	0.203992
66	Zhong You 16	0.182338
67	Zhong You 13	0.22318
68	I9	0.200757
69	Ying Re Er	0.251461
70	Fen Da Xi	0.163403
73	Ling feng	0.198758
74	Zhong Tao 21	0.145444
77	12 28	0.209836
78	Mo Mu	0.209465
81	Shinokubo	0.208256
84	Xia Hui	0.216704
85	Xia Hui 6	0.21943
86	NJN76	0.0916015
87	I8	0.11377
92	Akatsuki	0.190393
93	RNPAI	0.192241
94	I6	0.148988
97	Zao Bai Hua	0.213572
98	Da Jiu Bao sh	0.215433
99	Huang Jin Tao	0.217816
100	Kansuke Hakuto	0.238962
101	Asama Hakuto	0.213256
109	Nagasawa Hakuho	0.249257
110	Ta Yi	0.238955
111	Qian Qu	0.257415
112	Mei Guo Hong Pan	0.216278
114	Hu 440	0.213229
116	Chao Hui	0.234031
117	Yu Tian	0.249717
119	Rui Guang 2	0.192715
123	Zhong You 8	0.167819
128	Ka Er De Shi	0.149222
129	Wei Da Si Tai	0.169928
131	Rui Guang 7	0.200503
132	Rui Guang 5	0.19393
135	Jia Na Yian	0.187262
139	Rui Guang 3	0.174515
140	Hu You 014	0.198882
145	Bei Lun	0.249765
146	Beniho	0.141537
147	I2	0.182372
152	Hong Hu	0.206897
154	Ri Chuan Bai Feng	0.203655
155	Shen 2	0.141028
162	Hu You 018	0.222953
164	Eealy Red2	0.171679
165	Jin Xiang	0.230865
166	Sunfre	0.172757
167	Hu You 006	0.197076
168	I4	0.174419
170	Wu Jing Zao Bai feng	0.200983
171	Hu You 003	0.240789
182	Sunago wase	0.2225
183	Bei Nong 2	0.216759
184	Zhao Xia	0.233818
187	Ma Li Ai Mi Ni	0.106422
188	Hu You 009	0.184906
189	Hu You 012	0.21761
192	Maravilna	0.219114
194	Jin Chun	0.216127
201	Hu You 002	0.222816
205	An Nong Shui Mi	0.201038
206	I5	0.21338
207	Jin Hua Da Bai Tao	0.22182
210	Jin Shan Zao Hong	0.206677
214	Da Guan Shan 1	0.215715
215	Yin Wang	0.193999
216	Zao Lu Pan Tao	0.263514
222	Chun Feng	0.192104
224	Chun Hua	0.196327
225	Zao Hong Bao Shi	0.198504
226	Shuang Long Zao You	0.197275
228	Zhong You Jin Hong	0.131681
229	Zhong You Jin Guan	0.307756
230	Zhong Pan 11	0.204321
231	Zhong Pan 13	0.189707
232	Bai Ru Yu	0.0867391
233	Wan Mi	0.239642
234	Ying Shuang Hong	0.238852
235	Domas1869	0.128742
236	Hu Zhen 43	0.332267
237	Hei Tao	0.158067
244	Chu Qiu Bai Tao	0.108427
247	Jin Hua	0.161872
251	Hu 454	0.125452
260	Wu Song Shui Mi	0.211553
263	Xin Bai Hua	0.212061
264	Huang Pan	0.230892
270	Rui Pan 4	0.233035
271	Liu Zao Te Wan	0.185771
276	Wan Bai Hua	0.151227
277	Ka Tai Wa	0.208277
278	Jin Xiu	0.19823
280	Jin Xiu Huang Tao	0.22842
291	AKIZORA	0.193168
293	Liang He	0.209582
295	Bai Hua	0.216779
296	Shao Yang Bai Tao	0.227974
297	Yu Lu	0.217541
300	Hu You 016	0.193257
301	Ding xiang	0.181994
302	Fantasia	0.15817
310	Jin Feng	0.18959
311	Hu 10 17	0.201622
315	Kawannakajima Hakuto	0.228077
318	Er Er Gong	0.220014
320	Yu Lu Pan Tao	0.241956
324	Tang Hang Xue Tao	0.261962
326	Jia Qing	0.24162
327	Li He Pan Tao	0.230885
328	Sheng Ze Pan Tao	0.235109
350	Shan Gen Bai Tao	0.215165
358	Ling Feng Bai Tao	0.189185
363	Ba Pan Bai Feng	0.189137
366	Yun Shu 1	0.246928
368	Shimizu Hakuto	0.238886
383	Hong Bo Tao	0.134229
384	Zhong Jing Bai Tao	0.207631
385	Reddomun	0.198834
386	Xin Feng Mi Lu	0.193676
387	Hu Jing Mi lu	0.186905
388	Chen Pu Pan Tao	0.232238
389	Chang Sheng Pan Tao	0.232149
390	Sa Hua Hong	0.235384
391	Niu Ti Xing	0.220199
393	Zhong Tao Jin Yang	0.22511
394	Zhong Tao Zi Yu	0.213242
395	Zhong Tao Fei Yu	0.170745
412	Huang Yan	0.0860798
417	Nan Shan Tian Tao	0.1765
427	Jin Xia Zao You Pan	0.186129
449	Hu 213	0.2029
452	Hu 487	0.226937
456	Hu You 005	0.210145
457	Hu You 278	0.196966
458	Hu You 283	0.219636
459	Hu Pan 1	0.218599
460	Hu Pan264	0.23
464	Yu Lu	0.226792
f	Yin Zui Tao	0.0937923
