# Supplementary material for: Single Nucleotide Polymorphism Detection for Peach Gummosis Disease Resistance by Genome-Wide Association Study
Source: Front Plant Sci. 2022 Feb 7;12:763618. doi: 10.3389/fpls.2021.763618 (PMC8858797; doi:10.3389/fpls.2021.763618)
Supplement: Supplementary file 1 [file Data_Sheet_1.ZIP › Supplementary figures and tables/Supplementary Table 5.xlsx]

## Sheet: Sheet1
	Category	GOID	Description	GeneRatio	BgRatio	pvalue	padj	geneID	geneName	Count	Up	Up_Gene_id	Down	Down_Gene_id
0-48	BP	GO:0009607	response to biotic stimulus	38/4107	43/6639	0.000110139	0.0162999	PRUPE_1G328000/PRUPE_1G327500/PRUPE_1G128600/PRUPE_6G141100/PRUPE_1G329000/PRUPE_1G327400/PRUPE_1G328600/PRUPE_1G258100/PRUPE_6G343900/PRUPE_1G328200/PRUPE_1G327700/PRUPE_6G307700/PRUPE_8G265500/PRUPE_1G128900/PRUPE_1G129000/PRUPE_6G344000/PRUPE_1G327300/PRUPE_1G328500/PRUPE_1G128400/PRUPE_1G128300/PRUPE_6G094400/PRUPE_1G127300/PRUPE_2G327600/PRUPE_1G127600/PRUPE_1G127200/PRUPE_1G128200/PRUPE_1G1…	-/-/-/-/-/-/-/-/-/-/-/-/-/-/-/-/-/-/-/-/-/-/-/-/-/-/-/-/-/-/-/-/-/-/-/-/-/-	38	19	PRUPE_1G328000/PRUPE_1G327500/PRUPE_1G128600/PRUPE_1G329000/PRUPE_1G327400/PRUPE_1G328600/PRUPE_1G258100/PRUPE_1G328200/PRUPE_1G327700/PRUPE_6G307700/PRUPE_1G327300/PRUPE_1G328500/PRUPE_1G127800/PRUPE_1G328800/PRUPE_1G328400/PRUPE_1G128700/PRUPE_1G327600/PRUPE_4G188200/PRUPE_4G188400	19	PRUPE_6G141100/PRUPE_6G343900/PRUPE_8G265500/PRUPE_1G128900/PRUPE_1G129000/PRUPE_6G344000/PRUPE_1G128400/PRUPE_1G128300/PRUPE_6G094400/PRUPE_1G127300/PRUPE_2G327600/PRUPE_1G127600/PRUPE_1G127200/PRUPE_1G128200/PRUPE_1G127400/novel.526/PRUPE_1G128500/PRUPE_1G127100/PRUPE_1G127900
0-48	BP	GO:0006928	movement of cell or subcellular component	41/4107	47/6639	0.00011372	0.0162999	PRUPE_7G192200/PRUPE_8G115500/PRUPE_4G201200/PRUPE_8G265600/PRUPE_1G535100/PRUPE_7G166000/PRUPE_1G108800/PRUPE_1G431500/PRUPE_6G149000/PRUPE_6G029300/PRUPE_7G082400/PRUPE_1G042100/PRUPE_1G493400/PRUPE_6G211700/PRUPE_4G144400/PRUPE_5G214600/PRUPE_1G370500/PRUPE_5G082300/PRUPE_8G087800/PRUPE_4G029200/PRUPE_6G316600/PRUPE_6G088500/PRUPE_7G231000/PRUPE_7G103600/PRUPE_1G419600/PRUPE_1G173100/PRUPE_4G2…	-/-/-/-/-/-/-/-/-/-/-/-/-/-/-/-/-/-/-/-/-/-/-/-/-/-/-/-/-/-/-/-/-/-/-/-/-/-/-/-/-	41	37	PRUPE_8G115500/PRUPE_4G201200/PRUPE_8G265600/PRUPE_1G535100/PRUPE_7G166000/PRUPE_1G108800/PRUPE_1G431500/PRUPE_6G149000/PRUPE_6G029300/PRUPE_7G082400/PRUPE_1G042100/PRUPE_6G211700/PRUPE_4G144400/PRUPE_5G214600/PRUPE_1G370500/PRUPE_5G082300/PRUPE_8G087800/PRUPE_4G029200/PRUPE_6G316600/PRUPE_6G088500/PRUPE_7G231000/PRUPE_7G103600/PRUPE_1G419600/PRUPE_1G173100/PRUPE_4G231600/PRUPE_7G041000/PRUPE_6G2…	4	PRUPE_7G192200/PRUPE_1G493400/PRUPE_4G184200/PRUPE_6G198800
0-48	BP	GO:0007018	microtubule-based movement	41/4107	47/6639	0.00011372	0.0162999	PRUPE_7G192200/PRUPE_8G115500/PRUPE_4G201200/PRUPE_8G265600/PRUPE_1G535100/PRUPE_7G166000/PRUPE_1G108800/PRUPE_1G431500/PRUPE_6G149000/PRUPE_6G029300/PRUPE_7G082400/PRUPE_1G042100/PRUPE_1G493400/PRUPE_6G211700/PRUPE_4G144400/PRUPE_5G214600/PRUPE_1G370500/PRUPE_5G082300/PRUPE_8G087800/PRUPE_4G029200/PRUPE_6G316600/PRUPE_6G088500/PRUPE_7G231000/PRUPE_7G103600/PRUPE_1G419600/PRUPE_1G173100/PRUPE_4G2…	-/-/-/-/-/-/-/-/-/-/-/-/-/-/-/-/-/-/-/-/-/-/-/-/-/-/-/-/-/-/-/-/-/-/-/-/-/-/-/-/-	41	37	PRUPE_8G115500/PRUPE_4G201200/PRUPE_8G265600/PRUPE_1G535100/PRUPE_7G166000/PRUPE_1G108800/PRUPE_1G431500/PRUPE_6G149000/PRUPE_6G029300/PRUPE_7G082400/PRUPE_1G042100/PRUPE_6G211700/PRUPE_4G144400/PRUPE_5G214600/PRUPE_1G370500/PRUPE_5G082300/PRUPE_8G087800/PRUPE_4G029200/PRUPE_6G316600/PRUPE_6G088500/PRUPE_7G231000/PRUPE_7G103600/PRUPE_1G419600/PRUPE_1G173100/PRUPE_4G231600/PRUPE_7G041000/PRUPE_6G2…	4	PRUPE_7G192200/PRUPE_1G493400/PRUPE_4G184200/PRUPE_6G198800
0-48	MF	GO:0003777	microtubule motor activity	41/6103	47/10422	1.92607e-05	0.00393296	PRUPE_7G192200/PRUPE_8G115500/PRUPE_4G201200/PRUPE_8G265600/PRUPE_1G535100/PRUPE_7G166000/PRUPE_1G108800/PRUPE_1G431500/PRUPE_6G149000/PRUPE_6G029300/PRUPE_7G082400/PRUPE_1G042100/PRUPE_1G493400/PRUPE_6G211700/PRUPE_4G144400/PRUPE_5G214600/PRUPE_1G370500/PRUPE_5G082300/PRUPE_8G087800/PRUPE_4G029200/PRUPE_6G316600/PRUPE_6G088500/PRUPE_7G231000/PRUPE_7G103600/PRUPE_1G419600/PRUPE_1G173100/PRUPE_4G2…	-/-/-/-/-/-/-/-/-/-/-/-/-/-/-/-/-/-/-/-/-/-/-/-/-/-/-/-/-/-/-/-/-/-/-/-/-/-/-/-/-	41	37	PRUPE_8G115500/PRUPE_4G201200/PRUPE_8G265600/PRUPE_1G535100/PRUPE_7G166000/PRUPE_1G108800/PRUPE_1G431500/PRUPE_6G149000/PRUPE_6G029300/PRUPE_7G082400/PRUPE_1G042100/PRUPE_6G211700/PRUPE_4G144400/PRUPE_5G214600/PRUPE_1G370500/PRUPE_5G082300/PRUPE_8G087800/PRUPE_4G029200/PRUPE_6G316600/PRUPE_6G088500/PRUPE_7G231000/PRUPE_7G103600/PRUPE_1G419600/PRUPE_1G173100/PRUPE_4G231600/PRUPE_7G041000/PRUPE_6G2…	4	PRUPE_7G192200/PRUPE_1G493400/PRUPE_4G184200/PRUPE_6G198800
0-48	MF	GO:0003774	motor activity	45/6103	53/10422	3.37812e-05	0.00393296	PRUPE_7G192200/PRUPE_2G000500/PRUPE_8G115500/PRUPE_4G201200/PRUPE_8G265600/PRUPE_1G535100/PRUPE_7G166000/PRUPE_1G108800/PRUPE_1G431500/PRUPE_6G149000/PRUPE_6G029300/PRUPE_7G082400/PRUPE_1G042100/PRUPE_1G493400/PRUPE_6G211700/PRUPE_4G144400/PRUPE_5G214600/PRUPE_1G370500/PRUPE_5G082300/PRUPE_8G087800/PRUPE_4G029200/PRUPE_6G316600/PRUPE_6G088500/PRUPE_7G231000/PRUPE_4G190400/PRUPE_1G054200/PRUPE_7G1…	-/-/-/-/-/-/-/-/-/-/-/-/-/-/-/-/-/-/-/-/-/-/-/-/-/-/-/-/-/-/-/-/-/-/-/-/-/-/-/-/-/-/-/-/-	45	41	PRUPE_2G000500/PRUPE_8G115500/PRUPE_4G201200/PRUPE_8G265600/PRUPE_1G535100/PRUPE_7G166000/PRUPE_1G108800/PRUPE_1G431500/PRUPE_6G149000/PRUPE_6G029300/PRUPE_7G082400/PRUPE_1G042100/PRUPE_6G211700/PRUPE_4G144400/PRUPE_5G214600/PRUPE_1G370500/PRUPE_5G082300/PRUPE_8G087800/PRUPE_4G029200/PRUPE_6G316600/PRUPE_6G088500/PRUPE_7G231000/PRUPE_4G190400/PRUPE_1G054200/PRUPE_7G103600/PRUPE_1G419600/PRUPE_1G1…	4	PRUPE_7G192200/PRUPE_1G493400/PRUPE_4G184200/PRUPE_6G198800
0-48	MF	GO:0015631	tubulin binding	47/6103	56/10422	4.19889e-05	0.00393296	PRUPE_7G192200/PRUPE_8G115500/PRUPE_4G201200/PRUPE_8G265600/PRUPE_1G535100/PRUPE_7G166000/PRUPE_1G108800/PRUPE_1G431500/PRUPE_6G149000/PRUPE_6G029300/PRUPE_7G082400/PRUPE_1G042100/PRUPE_1G493400/PRUPE_6G211700/PRUPE_4G144400/PRUPE_5G214600/PRUPE_1G370500/PRUPE_5G082300/PRUPE_8G087800/PRUPE_4G029200/PRUPE_6G316600/PRUPE_6G088500/PRUPE_7G231000/PRUPE_7G103600/PRUPE_1G419600/PRUPE_1G173100/PRUPE_6G2…	-/-/-/-/-/-/-/-/-/-/-/-/-/-/-/-/-/-/-/-/-/-/-/-/-/-/-/-/-/-/-/-/-/-/-/-/-/-/-/-/-/-/-/-/-/-/-	47	43	PRUPE_8G115500/PRUPE_4G201200/PRUPE_8G265600/PRUPE_1G535100/PRUPE_7G166000/PRUPE_1G108800/PRUPE_1G431500/PRUPE_6G149000/PRUPE_6G029300/PRUPE_7G082400/PRUPE_1G042100/PRUPE_6G211700/PRUPE_4G144400/PRUPE_5G214600/PRUPE_1G370500/PRUPE_5G082300/PRUPE_8G087800/PRUPE_4G029200/PRUPE_6G316600/PRUPE_6G088500/PRUPE_7G231000/PRUPE_7G103600/PRUPE_1G419600/PRUPE_1G173100/PRUPE_6G229300/PRUPE_4G231600/PRUPE_7G0…	4	PRUPE_7G192200/PRUPE_1G493400/PRUPE_4G184200/PRUPE_6G198800
0-48	MF	GO:0008017	microtubule binding	45/6103	54/10422	8.7558e-05	0.00606057	PRUPE_7G192200/PRUPE_8G115500/PRUPE_4G201200/PRUPE_8G265600/PRUPE_1G535100/PRUPE_7G166000/PRUPE_1G108800/PRUPE_1G431500/PRUPE_6G149000/PRUPE_6G029300/PRUPE_7G082400/PRUPE_1G042100/PRUPE_1G493400/PRUPE_6G211700/PRUPE_4G144400/PRUPE_5G214600/PRUPE_1G370500/PRUPE_5G082300/PRUPE_8G087800/PRUPE_4G029200/PRUPE_6G316600/PRUPE_6G088500/PRUPE_7G231000/PRUPE_7G103600/PRUPE_1G419600/PRUPE_1G173100/PRUPE_6G2…	-/-/-/-/-/-/-/-/-/-/-/-/-/-/-/-/-/-/-/-/-/-/-/-/-/-/-/-/-/-/-/-/-/-/-/-/-/-/-/-/-/-/-/-/-	45	41	PRUPE_8G115500/PRUPE_4G201200/PRUPE_8G265600/PRUPE_1G535100/PRUPE_7G166000/PRUPE_1G108800/PRUPE_1G431500/PRUPE_6G149000/PRUPE_6G029300/PRUPE_7G082400/PRUPE_1G042100/PRUPE_6G211700/PRUPE_4G144400/PRUPE_5G214600/PRUPE_1G370500/PRUPE_5G082300/PRUPE_8G087800/PRUPE_4G029200/PRUPE_6G316600/PRUPE_6G088500/PRUPE_7G231000/PRUPE_7G103600/PRUPE_1G419600/PRUPE_1G173100/PRUPE_6G229300/PRUPE_4G231600/PRUPE_7G0…	4	PRUPE_7G192200/PRUPE_1G493400/PRUPE_4G184200/PRUPE_6G198800
0-48	MF	GO:0008092	cytoskeletal protein binding	63/6103	80/10422	0.000107839	0.00606057	PRUPE_1G019400/PRUPE_7G192200/PRUPE_8G115500/PRUPE_4G201200/PRUPE_2G229900/PRUPE_8G265600/PRUPE_2G266000/PRUPE_7G027900/PRUPE_1G535100/PRUPE_7G166000/PRUPE_1G108800/PRUPE_1G431500/PRUPE_6G149000/PRUPE_6G029300/PRUPE_7G082400/PRUPE_6G058500/PRUPE_1G042100/PRUPE_1G493400/PRUPE_6G211700/PRUPE_4G144400/PRUPE_5G214600/PRUPE_2G295000/PRUPE_8G097900/PRUPE_1G370500/PRUPE_8G224300/PRUPE_5G082300/PRUPE_8G0…	-/-/-/-/-/-/-/-/-/-/-/-/-/-/-/-/-/-/-/-/-/-/-/-/-/-/-/-/-/-/-/-/-/-/-/-/-/-/-/-/-/-/-/-/-/-/-/-/-/-/-/-/-/-/-/-/-/-/-/-/-/-/-	63	53	PRUPE_1G019400/PRUPE_8G115500/PRUPE_4G201200/PRUPE_8G265600/PRUPE_2G266000/PRUPE_7G027900/PRUPE_1G535100/PRUPE_7G166000/PRUPE_1G108800/PRUPE_1G431500/PRUPE_6G149000/PRUPE_6G029300/PRUPE_7G082400/PRUPE_6G058500/PRUPE_1G042100/PRUPE_6G211700/PRUPE_4G144400/PRUPE_5G214600/PRUPE_8G097900/PRUPE_1G370500/PRUPE_8G224300/PRUPE_5G082300/PRUPE_8G087800/PRUPE_4G029200/PRUPE_4G270000/PRUPE_6G316600/PRUPE_6G0…	10	PRUPE_7G192200/PRUPE_2G229900/PRUPE_1G493400/PRUPE_2G295000/PRUPE_6G040100/PRUPE_1G039000/PRUPE_5G097300/PRUPE_4G184200/PRUPE_8G236300/PRUPE_6G198800
0-48	MF	GO:0042623	ATPase activity, coupled	55/6103	71/10422	0.000627326	0.0293798	PRUPE_3G051800/PRUPE_1G363000/PRUPE_6G313300/PRUPE_4G235200/PRUPE_2G305800/PRUPE_2G017500/PRUPE_4G088600/PRUPE_1G103800/PRUPE_1G235800/PRUPE_4G088500/PRUPE_3G276100/PRUPE_1G372600/PRUPE_8G259800/PRUPE_3G003100/PRUPE_5G031600/PRUPE_4G020800/PRUPE_7G220300/PRUPE_5G009400/PRUPE_2G193500/PRUPE_2G038600/PRUPE_6G018600/PRUPE_5G112800/PRUPE_5G198700/PRUPE_4G123900/PRUPE_5G050100/PRUPE_1G104400/PRUPE_3G0…	-/-/-/-/-/-/-/-/-/-/-/-/-/-/-/-/-/-/-/-/-/-/-/-/-/-/-/-/-/-/-/-/-/-/-/-/-/-/-/-/-/-/-/-/-/-/-/-/-/-/-/-/-/-/-	55	28	PRUPE_1G363000/PRUPE_6G313300/PRUPE_2G017500/PRUPE_1G103800/PRUPE_3G276100/PRUPE_3G003100/PRUPE_5G031600/PRUPE_7G220300/PRUPE_5G009400/PRUPE_2G038600/PRUPE_6G018600/PRUPE_5G112800/PRUPE_5G050100/PRUPE_3G071000/PRUPE_3G275900/PRUPE_2G145600/PRUPE_4G271400/PRUPE_7G033800/PRUPE_4G073000/PRUPE_5G112900/PRUPE_6G296700/PRUPE_6G037500/PRUPE_2G018500/PRUPE_4G044800/PRUPE_3G069100/PRUPE_1G146000/PRUPE_5G1…	27	PRUPE_3G051800/PRUPE_4G235200/PRUPE_2G305800/PRUPE_4G088600/PRUPE_1G235800/PRUPE_4G088500/PRUPE_1G372600/PRUPE_8G259800/PRUPE_4G020800/PRUPE_2G193500/PRUPE_5G198700/PRUPE_4G123900/PRUPE_1G104400/PRUPE_4G235300/PRUPE_I000700/PRUPE_3G269400/PRUPE_8G048900/PRUPE_8G214600/PRUPE_3G169600/PRUPE_I000500/PRUPE_2G084100/PRUPE_1G104300/PRUPE_2G166500/PRUPE_4G214800/PRUPE_5G204800/PRUPE_5G113300/PRUPE_1G244…
48-60	BP	GO:0005975	carbohydrate metabolic process	186/2220	428/6532	1.59633e-05	0.00673649	PRUPE_2G198100/PRUPE_7G216300/PRUPE_2G198300/PRUPE_1G069800/PRUPE_1G541200/novel.625/PRUPE_5G003400/PRUPE_4G222100/PRUPE_1G559400/PRUPE_1G210900/PRUPE_2G198400/PRUPE_2G281900/PRUPE_5G131300/PRUPE_8G265400/PRUPE_2G198200/PRUPE_4G261700/PRUPE_3G142100/PRUPE_6G019200/PRUPE_6G136700/PRUPE_7G083700/PRUPE_6G019100/PRUPE_4G197500/PRUPE_6G136500/PRUPE_6G136400/PRUPE_1G033900/PRUPE_3G223200/PRUPE_4G014600…	-/-/-/-/-/-/-/-/-/-/-/-/-/-/-/-/-/-/-/-/-/-/-/-/-/-/-/-/-/-/-/-/-/-/-/-/-/-/-/-/-/-/-/-/-/-/-/-/-/-/-/-/-/-/-/-/-/-/-/-/-/-/-/-/-/-/-/-/-/-/-/-/-/-/-/-/-/-/-/-/-/-/-/-/-/-/-/-/-/-/-/-/-/-/-/-/-/-/-/-/-/-/-/-/-/-/-/-/-/-/-/-/-/-/-/-/-/-/-/-/-/-/-/-/-/-/-/-	186	108	PRUPE_5G003400/PRUPE_1G559400/PRUPE_1G210900/PRUPE_2G281900/PRUPE_5G131300/PRUPE_4G261700/PRUPE_3G142100/PRUPE_3G223200/PRUPE_4G014600/PRUPE_6G061000/PRUPE_7G269200/PRUPE_7G051600/PRUPE_5G008200/PRUPE_3G287200/PRUPE_6G062600/PRUPE_5G212800/PRUPE_1G444000/PRUPE_8G216900/PRUPE_1G110100/PRUPE_6G213600/PRUPE_1G283400/PRUPE_6G180500/PRUPE_8G194400/PRUPE_5G123800/PRUPE_4G052400/PRUPE_5G031500/PRUPE_1G5…	78	PRUPE_2G198100/PRUPE_7G216300/PRUPE_2G198300/PRUPE_1G069800/PRUPE_1G541200/novel.625/PRUPE_4G222100/PRUPE_2G198400/PRUPE_8G265400/PRUPE_2G198200/PRUPE_6G019200/PRUPE_6G136700/PRUPE_7G083700/PRUPE_6G019100/PRUPE_4G197500/PRUPE_6G136500/PRUPE_6G136400/PRUPE_1G033900/PRUPE_2G198000/PRUPE_6G136300/PRUPE_1G095500/PRUPE_1G337000/PRUPE_7G105400/PRUPE_3G057800/PRUPE_7G083600/PRUPE_1G255100/PRUPE_6G136100…
48-60	BP	GO:0044282	small molecule catabolic process	13/2220	16/6532	0.00014279	0.0301288	PRUPE_7G216300/PRUPE_8G132800/PRUPE_8G133400/PRUPE_1G412100/PRUPE_1G343000/PRUPE_5G065100/PRUPE_7G211600/PRUPE_4G172100/PRUPE_6G300000/PRUPE_6G181800/PRUPE_7G067100/PRUPE_3G055000/PRUPE_3G127000	-/-/-/-/-/-/-/-/-/-/-/-/-	13	7	PRUPE_8G132800/PRUPE_8G133400/PRUPE_1G412100/PRUPE_6G300000/PRUPE_7G067100/PRUPE_3G055000/PRUPE_3G127000	6	PRUPE_7G216300/PRUPE_1G343000/PRUPE_5G065100/PRUPE_7G211600/PRUPE_4G172100/PRUPE_6G181800
48-60	CC	GO:0009579	thylakoid	21/697	33/2191	0.000151909	0.00843093	PRUPE_1G011500/PRUPE_1G239600/PRUPE_4G105600/PRUPE_7G145900/PRUPE_3G179400/PRUPE_2G229200/PRUPE_2G012000/PRUPE_8G231600/PRUPE_6G035200/PRUPE_3G228100/PRUPE_8G210000/PRUPE_6G361000/PRUPE_7G202600/PRUPE_4G088200/PRUPE_4G271200/PRUPE_3G067400/PRUPE_2G229000/PRUPE_8G017800/PRUPE_4G029300/PRUPE_8G112900/PRUPE_4G201300	-/-/-/-/-/-/-/-/-/-/-/-/-/-/-/-/-/-/-/-/-	21	19	PRUPE_1G011500/PRUPE_1G239600/PRUPE_4G105600/PRUPE_7G145900/PRUPE_3G179400/PRUPE_2G229200/PRUPE_2G012000/PRUPE_8G231600/PRUPE_6G035200/PRUPE_3G228100/PRUPE_8G210000/PRUPE_6G361000/PRUPE_7G202600/PRUPE_4G088200/PRUPE_4G271200/PRUPE_3G067400/PRUPE_2G229000/PRUPE_4G029300/PRUPE_8G112900	2	PRUPE_8G017800/PRUPE_4G201300
48-60	CC	GO:0044436	thylakoid part	21/697	33/2191	0.000151909	0.00843093	PRUPE_1G011500/PRUPE_1G239600/PRUPE_4G105600/PRUPE_7G145900/PRUPE_3G179400/PRUPE_2G229200/PRUPE_2G012000/PRUPE_8G231600/PRUPE_6G035200/PRUPE_3G228100/PRUPE_8G210000/PRUPE_6G361000/PRUPE_7G202600/PRUPE_4G088200/PRUPE_4G271200/PRUPE_3G067400/PRUPE_2G229000/PRUPE_8G017800/PRUPE_4G029300/PRUPE_8G112900/PRUPE_4G201300	-/-/-/-/-/-/-/-/-/-/-/-/-/-/-/-/-/-/-/-/-	21	19	PRUPE_1G011500/PRUPE_1G239600/PRUPE_4G105600/PRUPE_7G145900/PRUPE_3G179400/PRUPE_2G229200/PRUPE_2G012000/PRUPE_8G231600/PRUPE_6G035200/PRUPE_3G228100/PRUPE_8G210000/PRUPE_6G361000/PRUPE_7G202600/PRUPE_4G088200/PRUPE_4G271200/PRUPE_3G067400/PRUPE_2G229000/PRUPE_4G029300/PRUPE_8G112900	2	PRUPE_8G017800/PRUPE_4G201300
48-60	CC	GO:0034357	photosynthetic membrane	20/697	32/2191	0.000312847	0.0115754	PRUPE_1G011500/PRUPE_1G239600/PRUPE_4G105600/PRUPE_7G145900/PRUPE_3G179400/PRUPE_2G229200/PRUPE_2G012000/PRUPE_8G231600/PRUPE_6G035200/PRUPE_3G228100/PRUPE_8G210000/PRUPE_6G361000/PRUPE_7G202600/PRUPE_4G088200/PRUPE_4G271200/PRUPE_3G067400/PRUPE_2G229000/PRUPE_8G017800/PRUPE_4G029300/PRUPE_4G201300	-/-/-/-/-/-/-/-/-/-/-/-/-/-/-/-/-/-/-/-	20	18	PRUPE_1G011500/PRUPE_1G239600/PRUPE_4G105600/PRUPE_7G145900/PRUPE_3G179400/PRUPE_2G229200/PRUPE_2G012000/PRUPE_8G231600/PRUPE_6G035200/PRUPE_3G228100/PRUPE_8G210000/PRUPE_6G361000/PRUPE_7G202600/PRUPE_4G088200/PRUPE_4G271200/PRUPE_3G067400/PRUPE_2G229000/PRUPE_4G029300	2	PRUPE_8G017800/PRUPE_4G201300
48-60	CC	GO:0009521	photosystem	19/697	31/2191	0.000633152	0.01757	PRUPE_1G011500/PRUPE_1G239600/PRUPE_4G105600/PRUPE_7G145900/PRUPE_3G179400/PRUPE_2G229200/PRUPE_2G012000/PRUPE_8G231600/PRUPE_6G035200/PRUPE_8G210000/PRUPE_6G361000/PRUPE_7G202600/PRUPE_4G088200/PRUPE_4G271200/PRUPE_3G067400/PRUPE_2G229000/PRUPE_8G017800/PRUPE_4G029300/PRUPE_4G201300	-/-/-/-/-/-/-/-/-/-/-/-/-/-/-/-/-/-/-	19	17	PRUPE_1G011500/PRUPE_1G239600/PRUPE_4G105600/PRUPE_7G145900/PRUPE_3G179400/PRUPE_2G229200/PRUPE_2G012000/PRUPE_8G231600/PRUPE_6G035200/PRUPE_8G210000/PRUPE_6G361000/PRUPE_7G202600/PRUPE_4G088200/PRUPE_4G271200/PRUPE_3G067400/PRUPE_2G229000/PRUPE_4G029300	2	PRUPE_8G017800/PRUPE_4G201300
48-60	MF	GO:0043565	sequence-specific DNA binding	75/3226	157/10267	1.19537e-05	0.00319224	PRUPE_1G269200/PRUPE_4G217900/PRUPE_6G343100/PRUPE_5G003000/PRUPE_6G286000/PRUPE_5G074200/PRUPE_2G316600/PRUPE_3G008600/PRUPE_7G073000/PRUPE_3G283200/PRUPE_1G393000/PRUPE_3G108700/PRUPE_7G229000/PRUPE_4G046000/PRUPE_1G223200/PRUPE_1G523000/PRUPE_6G213800/PRUPE_7G164500/PRUPE_8G126600/PRUPE_8G234900/PRUPE_5G187800/PRUPE_1G374400/PRUPE_1G419700/PRUPE_7G133600/PRUPE_1G447400/PRUPE_5G113500/PRUPE_4G0…	-/-/-/-/-/-/-/-/-/-/-/-/-/-/-/-/-/-/-/-/-/-/-/-/-/-/-/-/-/-/-/-/-/-/-/-/-/-/-/-/-/-/-/-/-/-/-/-/-/-/-/-/-/-/-/-/-/-/-/-/-/-/-/-/-/-/-/-/-/-/-/-/-/-/-	75	15	PRUPE_7G229000/PRUPE_1G523000/PRUPE_1G374400/PRUPE_1G419700/PRUPE_1G447400/novel.572/PRUPE_8G026300/PRUPE_1G126000/PRUPE_1G410400/PRUPE_1G412000/PRUPE_1G271400/PRUPE_2G177400/PRUPE_2G212900/PRUPE_5G064300/PRUPE_7G117200	60	PRUPE_1G269200/PRUPE_4G217900/PRUPE_6G343100/PRUPE_5G003000/PRUPE_6G286000/PRUPE_5G074200/PRUPE_2G316600/PRUPE_3G008600/PRUPE_7G073000/PRUPE_3G283200/PRUPE_1G393000/PRUPE_3G108700/PRUPE_4G046000/PRUPE_1G223200/PRUPE_6G213800/PRUPE_7G164500/PRUPE_8G126600/PRUPE_8G234900/PRUPE_5G187800/PRUPE_7G133600/PRUPE_5G113500/PRUPE_4G017600/PRUPE_8G267100/PRUPE_6G046900/PRUPE_8G086100/PRUPE_2G307400/PRUPE_1G2…
48-60	MF	GO:0016798	hydrolase activity, acting on glycosyl bonds	129/3226	304/10267	2.64986e-05	0.00319224	PRUPE_2G198100/PRUPE_2G198300/PRUPE_1G069800/novel.625/PRUPE_1G080700/PRUPE_4G222100/PRUPE_1G559400/PRUPE_1G210900/PRUPE_6G309800/PRUPE_2G198400/PRUPE_1G294500/PRUPE_5G131300/PRUPE_8G265400/PRUPE_2G198200/PRUPE_4G261700/PRUPE_6G019200/PRUPE_6G136700/PRUPE_7G083700/PRUPE_6G019100/PRUPE_4G197500/PRUPE_6G136500/PRUPE_7G178500/PRUPE_6G136400/PRUPE_3G223200/PRUPE_2G198000/PRUPE_8G159800/PRUPE_6G136300…	-/-/-/-/-/-/-/-/-/-/-/-/-/-/-/-/-/-/-/-/-/-/-/-/-/-/-/-/-/-/-/-/-/-/-/-/-/-/-/-/-/-/-/-/-/-/-/-/-/-/-/-/-/-/-/-/-/-/-/-/-/-/-/-/-/-/-/-/-/-/-/-/-/-/-/-/-/-/-/-/-/-/-/-/-/-/-/-/-/-/-/-/-/-/-/-/-/-/-/-/-/-/-/-/-/-/-/-/-/-/-/-/-/-/-/-/-/-/-/-/-/-/-/-/-/-/-/-	129	64	PRUPE_1G559400/PRUPE_1G210900/PRUPE_5G131300/PRUPE_4G261700/PRUPE_3G223200/PRUPE_8G159800/PRUPE_6G061000/PRUPE_1G122900/PRUPE_7G269200/PRUPE_7G051600/PRUPE_5G008200/PRUPE_3G287200/PRUPE_2G075000/PRUPE_1G110100/PRUPE_6G213600/PRUPE_2G277900/PRUPE_8G194400/PRUPE_1G513200/PRUPE_1G295200/PRUPE_2G170000/PRUPE_2G278700/PRUPE_6G110300/PRUPE_7G128000/PRUPE_6G022600/PRUPE_3G255500/PRUPE_3G211500/PRUPE_7G0…	65	PRUPE_2G198100/PRUPE_2G198300/PRUPE_1G069800/novel.625/PRUPE_1G080700/PRUPE_4G222100/PRUPE_6G309800/PRUPE_2G198400/PRUPE_1G294500/PRUPE_8G265400/PRUPE_2G198200/PRUPE_6G019200/PRUPE_6G136700/PRUPE_7G083700/PRUPE_6G019100/PRUPE_4G197500/PRUPE_6G136500/PRUPE_7G178500/PRUPE_6G136400/PRUPE_2G198000/PRUPE_6G136300/PRUPE_1G337000/PRUPE_7G105400/PRUPE_7G083600/PRUPE_1G255100/PRUPE_6G136100/PRUPE_1G129300…
48-60	MF	GO:0004553	hydrolase activity, hydrolyzing O-glycosyl compounds	123/3226	289/10267	3.44486e-05	0.00319224	PRUPE_2G198100/PRUPE_2G198300/PRUPE_1G069800/novel.625/PRUPE_1G080700/PRUPE_4G222100/PRUPE_1G559400/PRUPE_1G210900/PRUPE_6G309800/PRUPE_2G198400/PRUPE_5G131300/PRUPE_8G265400/PRUPE_2G198200/PRUPE_4G261700/PRUPE_6G019200/PRUPE_6G136700/PRUPE_7G083700/PRUPE_6G019100/PRUPE_4G197500/PRUPE_6G136500/PRUPE_7G178500/PRUPE_6G136400/PRUPE_3G223200/PRUPE_2G198000/PRUPE_8G159800/PRUPE_6G136300/PRUPE_6G061000…	-/-/-/-/-/-/-/-/-/-/-/-/-/-/-/-/-/-/-/-/-/-/-/-/-/-/-/-/-/-/-/-/-/-/-/-/-/-/-/-/-/-/-/-/-/-/-/-/-/-/-/-/-/-/-/-/-/-/-/-/-/-/-/-/-/-/-/-/-/-/-/-/-/-/-/-/-/-/-/-/-/-/-/-/-/-/-/-/-/-/-/-/-/-/-/-/-/-/-/-/-/-/-/-/-/-/-/-/-/-/-/-/-/-/-/-/-/-/-/-/-/-/-	123	61	PRUPE_1G559400/PRUPE_1G210900/PRUPE_5G131300/PRUPE_4G261700/PRUPE_3G223200/PRUPE_8G159800/PRUPE_6G061000/PRUPE_1G122900/PRUPE_7G269200/PRUPE_7G051600/PRUPE_5G008200/PRUPE_3G287200/PRUPE_2G075000/PRUPE_1G110100/PRUPE_6G213600/PRUPE_2G277900/PRUPE_8G194400/PRUPE_1G513200/PRUPE_2G170000/PRUPE_2G278700/PRUPE_6G110300/PRUPE_7G128000/PRUPE_6G022600/PRUPE_3G255500/PRUPE_3G211500/PRUPE_7G002200/PRUPE_2G2…	62	PRUPE_2G198100/PRUPE_2G198300/PRUPE_1G069800/novel.625/PRUPE_1G080700/PRUPE_4G222100/PRUPE_6G309800/PRUPE_2G198400/PRUPE_8G265400/PRUPE_2G198200/PRUPE_6G019200/PRUPE_6G136700/PRUPE_7G083700/PRUPE_6G019100/PRUPE_4G197500/PRUPE_6G136500/PRUPE_7G178500/PRUPE_6G136400/PRUPE_2G198000/PRUPE_6G136300/PRUPE_1G337000/PRUPE_7G105400/PRUPE_7G083600/PRUPE_1G255100/PRUPE_6G136100/PRUPE_1G129300/PRUPE_2G262800…
48-60	MF	GO:0003700	DNA binding transcription factor activity	121/3226	289/10267	9.41999e-05	0.00654689	PRUPE_1G269200/PRUPE_4G217900/PRUPE_6G343100/PRUPE_5G003000/PRUPE_6G286000/PRUPE_5G074200/PRUPE_1G214900/PRUPE_1G531700/PRUPE_2G316600/PRUPE_3G008600/PRUPE_1G390800/PRUPE_7G073000/PRUPE_1G305900/PRUPE_3G283200/PRUPE_1G393000/PRUPE_1G432000/PRUPE_2G272300/PRUPE_1G037800/PRUPE_3G108700/PRUPE_2G272400/PRUPE_1G531600/PRUPE_4G046000/PRUPE_1G223200/PRUPE_1G523000/PRUPE_6G213800/PRUPE_7G164500/PRUPE_8G1…	-/-/-/-/-/-/-/-/-/-/-/-/-/-/-/-/-/-/-/-/-/-/-/-/-/-/-/-/-/-/-/-/-/-/-/-/-/-/-/-/-/-/-/-/-/-/-/-/-/-/-/-/-/-/-/-/-/-/-/-/-/-/-/-/-/-/-/-/-/-/-/-/-/-/-/-/-/-/-/-/-/-/-/-/-/-/-/-/-/-/-/-/-/-/-/-/-/-/-/-/-/-/-/-/-/-/-/-/-/-/-/-/-/-/-/-/-/-/-/-/-	121	30	PRUPE_1G390800/PRUPE_1G523000/PRUPE_3G062800/PRUPE_1G374400/PRUPE_1G419700/PRUPE_1G447400/novel.572/PRUPE_8G026300/PRUPE_1G418600/PRUPE_7G060700/PRUPE_6G348700/PRUPE_5G136200/PRUPE_1G126000/PRUPE_1G480400/PRUPE_7G222700/PRUPE_7G021900/PRUPE_1G410400/PRUPE_8G264900/PRUPE_1G412000/PRUPE_2G329700/PRUPE_1G271400/PRUPE_6G231500/PRUPE_5G141200/PRUPE_2G177400/PRUPE_2G183200/PRUPE_2G212900/PRUPE_5G064300…	91	PRUPE_1G269200/PRUPE_4G217900/PRUPE_6G343100/PRUPE_5G003000/PRUPE_6G286000/PRUPE_5G074200/PRUPE_1G214900/PRUPE_1G531700/PRUPE_2G316600/PRUPE_3G008600/PRUPE_7G073000/PRUPE_1G305900/PRUPE_3G283200/PRUPE_1G393000/PRUPE_1G432000/PRUPE_2G272300/PRUPE_1G037800/PRUPE_3G108700/PRUPE_2G272400/PRUPE_1G531600/PRUPE_4G046000/PRUPE_1G223200/PRUPE_6G213800/PRUPE_7G164500/PRUPE_8G126600/PRUPE_8G234900/PRUPE_5G1…
60-72	BP	GO:0006412	translation	144/2156	287/6458	1.41204e-09	6.00116e-07	PRUPE_5G152400/PRUPE_1G579300/PRUPE_8G174300/PRUPE_6G242600/PRUPE_6G083600/PRUPE_5G203100/PRUPE_6G133500/PRUPE_1G019500/PRUPE_2G107500/PRUPE_7G266900/PRUPE_1G137400/PRUPE_2G329900/PRUPE_1G250600/PRUPE_3G034600/PRUPE_5G192900/PRUPE_7G083200/PRUPE_6G221600/PRUPE_1G041500/PRUPE_1G006700/PRUPE_5G066200/PRUPE_8G192900/PRUPE_1G581500/PRUPE_3G002200/PRUPE_1G078100/PRUPE_7G072900/PRUPE_7G202300/PRUPE_2G0…	-/-/-/-/-/-/-/-/-/-/-/-/-/-/-/-/-/-/-/-/-/-/-/-/-/-/-/-/-/-/-/-/-/-/-/-/-/-/-/-/-/-/-/-/-/-/-/-/-/-/-/-/-/-/-/-/-/-/-/-/-/-/-/-/-/-/-/-/-/-/-/-/-/-/-/-/-/-/-/-/-/-/-/-/-/-/-/-/-/-/-/-/-/-/-/-/-/-/-/-/-/-/-/-/-/-/-/-/-/-/-/-/-/-/-/-/-/-/-/-/-/-/-/-/-/-/-/-	144	129	PRUPE_5G152400/PRUPE_1G579300/PRUPE_6G242600/PRUPE_6G083600/PRUPE_5G203100/PRUPE_6G133500/PRUPE_1G019500/PRUPE_2G107500/PRUPE_7G266900/PRUPE_1G250600/PRUPE_3G034600/PRUPE_5G192900/PRUPE_7G083200/PRUPE_6G221600/PRUPE_1G041500/PRUPE_1G006700/PRUPE_5G066200/PRUPE_8G192900/PRUPE_1G581500/PRUPE_3G002200/PRUPE_1G078100/PRUPE_7G072900/PRUPE_7G202300/PRUPE_2G075800/PRUPE_1G485300/PRUPE_2G230100/PRUPE_4G0…	15	PRUPE_8G174300/PRUPE_1G137400/PRUPE_2G329900/PRUPE_8G045400/PRUPE_4G213900/PRUPE_3G151100/PRUPE_4G016400/PRUPE_2G265600/PRUPE_6G300200/PRUPE_1G551700/PRUPE_3G219300/PRUPE_4G049400/PRUPE_1G576900/PRUPE_7G265300/PRUPE_1G113000
60-72	BP	GO:0006518	peptide metabolic process	147/2156	297/6458	3.15005e-09	6.63387e-07	PRUPE_5G152400/PRUPE_1G579300/PRUPE_7G216500/PRUPE_8G174300/PRUPE_6G242600/PRUPE_6G083600/PRUPE_5G203100/PRUPE_6G133500/PRUPE_1G019500/PRUPE_2G107500/PRUPE_7G266900/PRUPE_1G137400/PRUPE_2G329900/PRUPE_1G250600/PRUPE_3G034600/PRUPE_5G192900/PRUPE_7G083200/PRUPE_6G221600/PRUPE_1G041500/PRUPE_1G006700/PRUPE_5G066200/PRUPE_8G192900/PRUPE_1G581500/PRUPE_3G002200/PRUPE_1G078100/PRUPE_7G072900/PRUPE_7G2…	-/-/-/-/-/-/-/-/-/-/-/-/-/-/-/-/-/-/-/-/-/-/-/-/-/-/-/-/-/-/-/-/-/-/-/-/-/-/-/-/-/-/-/-/-/-/-/-/-/-/-/-/-/-/-/-/-/-/-/-/-/-/-/-/-/-/-/-/-/-/-/-/-/-/-/-/-/-/-/-/-/-/-/-/-/-/-/-/-/-/-/-/-/-/-/-/-/-/-/-/-/-/-/-/-/-/-/-/-/-/-/-/-/-/-/-/-/-/-/-/-/-/-/-/-/-/-/-	147	131	PRUPE_5G152400/PRUPE_1G579300/PRUPE_6G242600/PRUPE_6G083600/PRUPE_5G203100/PRUPE_6G133500/PRUPE_1G019500/PRUPE_2G107500/PRUPE_7G266900/PRUPE_1G250600/PRUPE_3G034600/PRUPE_5G192900/PRUPE_7G083200/PRUPE_6G221600/PRUPE_1G041500/PRUPE_1G006700/PRUPE_5G066200/PRUPE_8G192900/PRUPE_1G581500/PRUPE_3G002200/PRUPE_1G078100/PRUPE_7G072900/PRUPE_7G202300/PRUPE_2G075800/PRUPE_1G485300/PRUPE_2G230100/PRUPE_4G0…	16	PRUPE_7G216500/PRUPE_8G174300/PRUPE_1G137400/PRUPE_2G329900/PRUPE_8G045400/PRUPE_4G213900/PRUPE_3G151100/PRUPE_4G016400/PRUPE_2G265600/PRUPE_6G300200/PRUPE_1G551700/PRUPE_3G219300/PRUPE_4G049400/PRUPE_1G576900/PRUPE_7G265300/PRUPE_1G113000
60-72	BP	GO:0043043	peptide biosynthetic process	144/2156	291/6458	4.68273e-09	6.63387e-07	PRUPE_5G152400/PRUPE_1G579300/PRUPE_8G174300/PRUPE_6G242600/PRUPE_6G083600/PRUPE_5G203100/PRUPE_6G133500/PRUPE_1G019500/PRUPE_2G107500/PRUPE_7G266900/PRUPE_1G137400/PRUPE_2G329900/PRUPE_1G250600/PRUPE_3G034600/PRUPE_5G192900/PRUPE_7G083200/PRUPE_6G221600/PRUPE_1G041500/PRUPE_1G006700/PRUPE_5G066200/PRUPE_8G192900/PRUPE_1G581500/PRUPE_3G002200/PRUPE_1G078100/PRUPE_7G072900/PRUPE_7G202300/PRUPE_2G0…	-/-/-/-/-/-/-/-/-/-/-/-/-/-/-/-/-/-/-/-/-/-/-/-/-/-/-/-/-/-/-/-/-/-/-/-/-/-/-/-/-/-/-/-/-/-/-/-/-/-/-/-/-/-/-/-/-/-/-/-/-/-/-/-/-/-/-/-/-/-/-/-/-/-/-/-/-/-/-/-/-/-/-/-/-/-/-/-/-/-/-/-/-/-/-/-/-/-/-/-/-/-/-/-/-/-/-/-/-/-/-/-/-/-/-/-/-/-/-/-/-/-/-/-/-/-/-/-	144	129	PRUPE_5G152400/PRUPE_1G579300/PRUPE_6G242600/PRUPE_6G083600/PRUPE_5G203100/PRUPE_6G133500/PRUPE_1G019500/PRUPE_2G107500/PRUPE_7G266900/PRUPE_1G250600/PRUPE_3G034600/PRUPE_5G192900/PRUPE_7G083200/PRUPE_6G221600/PRUPE_1G041500/PRUPE_1G006700/PRUPE_5G066200/PRUPE_8G192900/PRUPE_1G581500/PRUPE_3G002200/PRUPE_1G078100/PRUPE_7G072900/PRUPE_7G202300/PRUPE_2G075800/PRUPE_1G485300/PRUPE_2G230100/PRUPE_4G0…	15	PRUPE_8G174300/PRUPE_1G137400/PRUPE_2G329900/PRUPE_8G045400/PRUPE_4G213900/PRUPE_3G151100/PRUPE_4G016400/PRUPE_2G265600/PRUPE_6G300200/PRUPE_1G551700/PRUPE_3G219300/PRUPE_4G049400/PRUPE_1G576900/PRUPE_7G265300/PRUPE_1G113000
60-72	BP	GO:0043604	amide biosynthetic process	146/2156	303/6458	3.37905e-08	3.59024e-06	PRUPE_5G152400/PRUPE_1G579300/PRUPE_8G174300/PRUPE_6G242600/PRUPE_6G083600/PRUPE_5G203100/PRUPE_6G133500/PRUPE_1G019500/PRUPE_2G107500/PRUPE_7G266900/PRUPE_1G137400/PRUPE_2G329900/PRUPE_1G250600/PRUPE_2G177600/PRUPE_3G034600/PRUPE_5G192900/PRUPE_7G083200/PRUPE_6G221600/PRUPE_1G041500/PRUPE_1G006700/PRUPE_5G066200/PRUPE_8G192900/PRUPE_1G581500/PRUPE_3G002200/PRUPE_1G078100/PRUPE_7G072900/PRUPE_7G2…	-/-/-/-/-/-/-/-/-/-/-/-/-/-/-/-/-/-/-/-/-/-/-/-/-/-/-/-/-/-/-/-/-/-/-/-/-/-/-/-/-/-/-/-/-/-/-/-/-/-/-/-/-/-/-/-/-/-/-/-/-/-/-/-/-/-/-/-/-/-/-/-/-/-/-/-/-/-/-/-/-/-/-/-/-/-/-/-/-/-/-/-/-/-/-/-/-/-/-/-/-/-/-/-/-/-/-/-/-/-/-/-/-/-/-/-/-/-/-/-/-/-/-/-/-/-/-/-	146	130	PRUPE_5G152400/PRUPE_1G579300/PRUPE_6G242600/PRUPE_6G083600/PRUPE_5G203100/PRUPE_6G133500/PRUPE_1G019500/PRUPE_2G107500/PRUPE_7G266900/PRUPE_1G250600/PRUPE_2G177600/PRUPE_3G034600/PRUPE_5G192900/PRUPE_7G083200/PRUPE_6G221600/PRUPE_1G041500/PRUPE_1G006700/PRUPE_5G066200/PRUPE_8G192900/PRUPE_1G581500/PRUPE_3G002200/PRUPE_1G078100/PRUPE_7G072900/PRUPE_7G202300/PRUPE_2G075800/PRUPE_1G485300/PRUPE_2G2…	16	PRUPE_8G174300/PRUPE_1G137400/PRUPE_2G329900/PRUPE_8G045400/PRUPE_4G213900/PRUPE_3G151100/PRUPE_6G054800/PRUPE_4G016400/PRUPE_2G265600/PRUPE_6G300200/PRUPE_1G551700/PRUPE_3G219300/PRUPE_4G049400/PRUPE_1G576900/PRUPE_7G265300/PRUPE_1G113000
60-72	BP	GO:0043603	cellular amide metabolic process	149/2156	313/6458	6.51629e-08	5.53884e-06	PRUPE_5G152400/PRUPE_1G579300/PRUPE_7G216500/PRUPE_8G174300/PRUPE_6G242600/PRUPE_6G083600/PRUPE_5G203100/PRUPE_6G133500/PRUPE_1G019500/PRUPE_2G107500/PRUPE_7G266900/PRUPE_1G137400/PRUPE_2G329900/PRUPE_1G250600/PRUPE_2G177600/PRUPE_3G034600/PRUPE_5G192900/PRUPE_7G083200/PRUPE_6G221600/PRUPE_1G041500/PRUPE_1G006700/PRUPE_5G066200/PRUPE_8G192900/PRUPE_1G581500/PRUPE_3G002200/PRUPE_1G078100/PRUPE_7G0…	-/-/-/-/-/-/-/-/-/-/-/-/-/-/-/-/-/-/-/-/-/-/-/-/-/-/-/-/-/-/-/-/-/-/-/-/-/-/-/-/-/-/-/-/-/-/-/-/-/-/-/-/-/-/-/-/-/-/-/-/-/-/-/-/-/-/-/-/-/-/-/-/-/-/-/-/-/-/-/-/-/-/-/-/-/-/-/-/-/-/-/-/-/-/-/-/-/-/-/-/-/-/-/-/-/-/-/-/-/-/-/-/-/-/-/-/-/-/-/-/-/-/-/-/-/-/-/-	149	132	PRUPE_5G152400/PRUPE_1G579300/PRUPE_6G242600/PRUPE_6G083600/PRUPE_5G203100/PRUPE_6G133500/PRUPE_1G019500/PRUPE_2G107500/PRUPE_7G266900/PRUPE_1G250600/PRUPE_2G177600/PRUPE_3G034600/PRUPE_5G192900/PRUPE_7G083200/PRUPE_6G221600/PRUPE_1G041500/PRUPE_1G006700/PRUPE_5G066200/PRUPE_8G192900/PRUPE_1G581500/PRUPE_3G002200/PRUPE_1G078100/PRUPE_7G072900/PRUPE_7G202300/PRUPE_2G075800/PRUPE_1G485300/PRUPE_2G2…	17	PRUPE_7G216500/PRUPE_8G174300/PRUPE_1G137400/PRUPE_2G329900/PRUPE_8G045400/PRUPE_4G213900/PRUPE_3G151100/PRUPE_6G054800/PRUPE_4G016400/PRUPE_2G265600/PRUPE_6G300200/PRUPE_1G551700/PRUPE_3G219300/PRUPE_4G049400/PRUPE_1G576900/PRUPE_7G265300/PRUPE_1G113000
60-72	BP	GO:0005975	carbohydrate metabolic process	178/2156	426/6458	0.000110146	0.00780201	PRUPE_1G241800/PRUPE_7G216700/PRUPE_7G080500/PRUPE_7G218800/PRUPE_7G021200/PRUPE_7G105400/PRUPE_6G019200/PRUPE_5G031500/PRUPE_3G223200/PRUPE_8G125500/PRUPE_1G289200/PRUPE_3G210700/PRUPE_7G051800/PRUPE_4G197500/PRUPE_8G200900/PRUPE_3G142100/PRUPE_7G269200/PRUPE_1G001100/PRUPE_1G268300/PRUPE_1G331000/PRUPE_1G337000/PRUPE_4G164000/PRUPE_7G158000/PRUPE_4G256200/PRUPE_6G014400/PRUPE_7G258700/PRUPE_5G2…	-/-/-/-/-/-/-/-/-/-/-/-/-/-/-/-/-/-/-/-/-/-/-/-/-/-/-/-/-/-/-/-/-/-/-/-/-/-/-/-/-/-/-/-/-/-/-/-/-/-/-/-/-/-/-/-/-/-/-/-/-/-/-/-/-/-/-/-/-/-/-/-/-/-/-/-/-/-/-/-/-/-/-/-/-/-/-/-/-/-/-/-/-/-/-/-/-/-/-/-/-/-/-/-/-/-/-/-/-/-/-/-/-/-/-/-/-/-/-/-/-/-/-/-/-/-/-/-	178	106	PRUPE_6G019200/PRUPE_5G031500/PRUPE_3G223200/PRUPE_3G210700/PRUPE_7G051800/PRUPE_3G142100/PRUPE_7G269200/PRUPE_1G001100/PRUPE_1G331000/PRUPE_7G158000/PRUPE_6G014400/PRUPE_5G208200/PRUPE_3G221800/PRUPE_3G016900/PRUPE_6G180500/PRUPE_2G175100/PRUPE_6G019500/PRUPE_4G136700/PRUPE_4G193000/PRUPE_6G024800/PRUPE_4G014600/PRUPE_8G194400/PRUPE_6G005700/PRUPE_8G085100/PRUPE_5G118000/PRUPE_4G002100/PRUPE_6G1…	72	PRUPE_1G241800/PRUPE_7G216700/PRUPE_7G080500/PRUPE_7G218800/PRUPE_7G021200/PRUPE_7G105400/PRUPE_8G125500/PRUPE_1G289200/PRUPE_4G197500/PRUPE_8G200900/PRUPE_1G268300/PRUPE_1G337000/PRUPE_4G164000/PRUPE_4G256200/PRUPE_7G258700/PRUPE_1G247000/PRUPE_3G211800/PRUPE_7G070000/PRUPE_1G541200/PRUPE_8G264300/PRUPE_7G053500/PRUPE_1G069800/PRUPE_3G172000/PRUPE_5G027800/PRUPE_3G171500/PRUPE_2G235400/PRUPE_1G2…
60-72	BP	GO:0044262	cellular carbohydrate metabolic process	45/2156	87/6458	0.000290295	0.0176251	PRUPE_5G031500/PRUPE_3G223200/PRUPE_8G200900/PRUPE_1G337000/PRUPE_6G014400/PRUPE_5G208200/PRUPE_6G180500/PRUPE_4G193000/PRUPE_6G024800/PRUPE_8G264300/PRUPE_1G069800/PRUPE_3G172000/PRUPE_5G027800/PRUPE_6G182400/PRUPE_3G171500/PRUPE_1G210900/PRUPE_3G171600/PRUPE_3G171800/PRUPE_1G343000/PRUPE_1G033700/PRUPE_1G334900/PRUPE_3G055000/PRUPE_1G169700/PRUPE_5G027700/PRUPE_7G128000/PRUPE_3G171700/PRUPE_1G2…	-/-/-/-/-/-/-/-/-/-/-/-/-/-/-/-/-/-/-/-/-/-/-/-/-/-/-/-/-/-/-/-/-/-/-/-/-/-/-/-/-/-/-/-/-	45	20	PRUPE_5G031500/PRUPE_3G223200/PRUPE_6G014400/PRUPE_5G208200/PRUPE_6G180500/PRUPE_4G193000/PRUPE_6G024800/PRUPE_6G182400/PRUPE_1G033700/PRUPE_3G055000/PRUPE_5G027700/PRUPE_7G128000/PRUPE_3G175000/PRUPE_8G003700/PRUPE_6G213600/PRUPE_8G152500/PRUPE_3G014100/PRUPE_5G148600/PRUPE_8G216900/PRUPE_5G241700	25	PRUPE_8G200900/PRUPE_1G337000/PRUPE_8G264300/PRUPE_1G069800/PRUPE_3G172000/PRUPE_5G027800/PRUPE_3G171500/PRUPE_1G210900/PRUPE_3G171600/PRUPE_3G171800/PRUPE_1G343000/PRUPE_1G334900/PRUPE_1G169700/PRUPE_3G171700/PRUPE_1G255100/PRUPE_4G067300/PRUPE_5G001900/PRUPE_4G047200/PRUPE_5G176400/PRUPE_1G095500/PRUPE_5G123500/PRUPE_8G201000/PRUPE_3G113100/PRUPE_5G027500/PRUPE_4G025600
60-72	CC	GO:0005840	ribosome	116/707	193/2169	1.6584e-16	1.7579e-14	PRUPE_5G152400/PRUPE_1G579300/PRUPE_6G242600/PRUPE_6G083600/PRUPE_5G203100/PRUPE_6G133500/PRUPE_1G019500/PRUPE_2G107500/PRUPE_7G266900/PRUPE_2G329900/PRUPE_1G250600/PRUPE_3G034600/PRUPE_5G192900/PRUPE_7G083200/PRUPE_6G221600/PRUPE_1G041500/PRUPE_1G006700/PRUPE_5G066200/PRUPE_8G192900/PRUPE_3G002200/PRUPE_1G078100/PRUPE_7G072900/PRUPE_7G202300/PRUPE_2G075800/PRUPE_1G485300/PRUPE_2G230100/PRUPE_4G0…	-/-/-/-/-/-/-/-/-/-/-/-/-/-/-/-/-/-/-/-/-/-/-/-/-/-/-/-/-/-/-/-/-/-/-/-/-/-/-/-/-/-/-/-/-/-/-/-/-/-/-/-/-/-/-/-/-/-/-/-/-/-/-/-/-/-/-/-/-/-/-/-/-/-/-/-/-/-/-/-/-/-/-/-/-/-/-/-/-/-/-/-/-/-/-/-/-/-/-/-/-/-/-/-/-/-/-/-/-/-/-/-/-/-/-/-	116	111	PRUPE_5G152400/PRUPE_1G579300/PRUPE_6G242600/PRUPE_6G083600/PRUPE_5G203100/PRUPE_6G133500/PRUPE_1G019500/PRUPE_2G107500/PRUPE_7G266900/PRUPE_1G250600/PRUPE_3G034600/PRUPE_5G192900/PRUPE_7G083200/PRUPE_6G221600/PRUPE_1G041500/PRUPE_1G006700/PRUPE_5G066200/PRUPE_8G192900/PRUPE_3G002200/PRUPE_1G078100/PRUPE_7G072900/PRUPE_7G202300/PRUPE_2G075800/PRUPE_1G485300/PRUPE_2G230100/PRUPE_4G079500/PRUPE_7G1…	5	PRUPE_2G329900/PRUPE_6G300200/PRUPE_1G551700/PRUPE_4G049400/PRUPE_1G113000
60-72	CC	GO:1990904	ribonucleoprotein complex	124/707	216/2169	2.07874e-15	1.10173e-13	PRUPE_5G152400/PRUPE_1G579300/PRUPE_1G290900/PRUPE_6G242600/PRUPE_6G083600/PRUPE_5G203100/PRUPE_6G133500/PRUPE_1G019500/PRUPE_2G107500/PRUPE_7G266900/PRUPE_2G329900/PRUPE_1G250600/PRUPE_5G171700/PRUPE_3G034600/PRUPE_5G192900/PRUPE_7G083200/PRUPE_6G221600/PRUPE_1G041500/PRUPE_1G006700/PRUPE_5G066200/PRUPE_8G192900/PRUPE_3G002200/PRUPE_1G078100/PRUPE_7G072900/PRUPE_7G202300/PRUPE_2G075800/PRUPE_1G4…	-/-/-/-/-/-/-/-/-/-/-/-/-/-/-/-/-/-/-/-/-/-/-/-/-/-/-/-/-/-/-/-/-/-/-/-/-/-/-/-/-/-/-/-/-/-/-/-/-/-/-/-/-/-/-/-/-/-/-/-/-/-/-/-/-/-/-/-/-/-/-/-/-/-/-/-/-/-/-/-/-/-/-/-/-/-/-/-/-/-/-/-/-/-/-/-/-/-/-/-/-/-/-/-/-/-/-/-/-/-/-/-/-/-/-/-/-/-/-/-/-/-/-/-	124	115	PRUPE_5G152400/PRUPE_1G579300/PRUPE_1G290900/PRUPE_6G242600/PRUPE_6G083600/PRUPE_5G203100/PRUPE_6G133500/PRUPE_1G019500/PRUPE_2G107500/PRUPE_7G266900/PRUPE_1G250600/PRUPE_5G171700/PRUPE_3G034600/PRUPE_5G192900/PRUPE_7G083200/PRUPE_6G221600/PRUPE_1G041500/PRUPE_1G006700/PRUPE_5G066200/PRUPE_8G192900/PRUPE_3G002200/PRUPE_1G078100/PRUPE_7G072900/PRUPE_7G202300/PRUPE_2G075800/PRUPE_1G485300/PRUPE_2G2…	9	PRUPE_2G329900/PRUPE_6G164200/PRUPE_6G300200/PRUPE_1G551700/PRUPE_4G049400/PRUPE_8G239700/PRUPE_6G027200/PRUPE_1G113000/PRUPE_3G089600
60-72	CC	GO:0043228	non-membrane-bounded organelle	128/707	270/2169	4.36157e-08	1.15582e-06	PRUPE_5G152400/PRUPE_1G579300/PRUPE_1G457500/PRUPE_6G242600/PRUPE_6G083600/PRUPE_5G203100/PRUPE_6G133500/PRUPE_1G019500/PRUPE_2G107500/PRUPE_7G266900/PRUPE_2G329900/PRUPE_1G250600/PRUPE_5G171700/PRUPE_3G034600/PRUPE_5G192900/PRUPE_7G083200/PRUPE_6G221600/PRUPE_1G041500/PRUPE_1G006700/PRUPE_5G066200/PRUPE_8G192900/PRUPE_3G002200/PRUPE_1G078100/PRUPE_7G072900/PRUPE_7G202300/PRUPE_2G075800/PRUPE_1G4…	-/-/-/-/-/-/-/-/-/-/-/-/-/-/-/-/-/-/-/-/-/-/-/-/-/-/-/-/-/-/-/-/-/-/-/-/-/-/-/-/-/-/-/-/-/-/-/-/-/-/-/-/-/-/-/-/-/-/-/-/-/-/-/-/-/-/-/-/-/-/-/-/-/-/-/-/-/-/-/-/-/-/-/-/-/-/-/-/-/-/-/-/-/-/-/-/-/-/-/-/-/-/-/-/-/-/-/-/-/-/-/-/-/-/-/-/-/-/-/-/-/-/-/-/-/-/-/-	128	122	PRUPE_5G152400/PRUPE_1G579300/PRUPE_1G457500/PRUPE_6G242600/PRUPE_6G083600/PRUPE_5G203100/PRUPE_6G133500/PRUPE_1G019500/PRUPE_2G107500/PRUPE_7G266900/PRUPE_1G250600/PRUPE_5G171700/PRUPE_3G034600/PRUPE_5G192900/PRUPE_7G083200/PRUPE_6G221600/PRUPE_1G041500/PRUPE_1G006700/PRUPE_5G066200/PRUPE_8G192900/PRUPE_3G002200/PRUPE_1G078100/PRUPE_7G072900/PRUPE_7G202300/PRUPE_2G075800/PRUPE_1G485300/PRUPE_2G2…	6	PRUPE_2G329900/PRUPE_6G300200/PRUPE_1G551700/PRUPE_4G049400/PRUPE_1G113000/PRUPE_2G000500
60-72	CC	GO:0043232	intracellular non-membrane-bounded organelle	128/707	270/2169	4.36157e-08	1.15582e-06	PRUPE_5G152400/PRUPE_1G579300/PRUPE_1G457500/PRUPE_6G242600/PRUPE_6G083600/PRUPE_5G203100/PRUPE_6G133500/PRUPE_1G019500/PRUPE_2G107500/PRUPE_7G266900/PRUPE_2G329900/PRUPE_1G250600/PRUPE_5G171700/PRUPE_3G034600/PRUPE_5G192900/PRUPE_7G083200/PRUPE_6G221600/PRUPE_1G041500/PRUPE_1G006700/PRUPE_5G066200/PRUPE_8G192900/PRUPE_3G002200/PRUPE_1G078100/PRUPE_7G072900/PRUPE_7G202300/PRUPE_2G075800/PRUPE_1G4…	-/-/-/-/-/-/-/-/-/-/-/-/-/-/-/-/-/-/-/-/-/-/-/-/-/-/-/-/-/-/-/-/-/-/-/-/-/-/-/-/-/-/-/-/-/-/-/-/-/-/-/-/-/-/-/-/-/-/-/-/-/-/-/-/-/-/-/-/-/-/-/-/-/-/-/-/-/-/-/-/-/-/-/-/-/-/-/-/-/-/-/-/-/-/-/-/-/-/-/-/-/-/-/-/-/-/-/-/-/-/-/-/-/-/-/-/-/-/-/-/-/-/-/-/-/-/-/-	128	122	PRUPE_5G152400/PRUPE_1G579300/PRUPE_1G457500/PRUPE_6G242600/PRUPE_6G083600/PRUPE_5G203100/PRUPE_6G133500/PRUPE_1G019500/PRUPE_2G107500/PRUPE_7G266900/PRUPE_1G250600/PRUPE_5G171700/PRUPE_3G034600/PRUPE_5G192900/PRUPE_7G083200/PRUPE_6G221600/PRUPE_1G041500/PRUPE_1G006700/PRUPE_5G066200/PRUPE_8G192900/PRUPE_3G002200/PRUPE_1G078100/PRUPE_7G072900/PRUPE_7G202300/PRUPE_2G075800/PRUPE_1G485300/PRUPE_2G2…	6	PRUPE_2G329900/PRUPE_6G300200/PRUPE_1G551700/PRUPE_4G049400/PRUPE_1G113000/PRUPE_2G000500
60-72	CC	GO:0048046	apoplast	18/707	24/2169	2.30117e-05	0.000487848	PRUPE_3G223200/PRUPE_8G200900/PRUPE_1G337000/PRUPE_1G069800/PRUPE_3G172000/PRUPE_5G027800/PRUPE_3G171500/PRUPE_1G210900/PRUPE_3G171600/PRUPE_3G171800/PRUPE_1G169700/PRUPE_7G128000/PRUPE_3G171700/PRUPE_1G255100/PRUPE_6G213600/PRUPE_8G152500/PRUPE_8G201000/PRUPE_4G025600	-/-/-/-/-/-/-/-/-/-/-/-/-/-/-/-/-/-	18	4	PRUPE_3G223200/PRUPE_7G128000/PRUPE_6G213600/PRUPE_8G152500	14	PRUPE_8G200900/PRUPE_1G337000/PRUPE_1G069800/PRUPE_3G172000/PRUPE_5G027800/PRUPE_3G171500/PRUPE_1G210900/PRUPE_3G171600/PRUPE_3G171800/PRUPE_1G169700/PRUPE_3G171700/PRUPE_1G255100/PRUPE_8G201000/PRUPE_4G025600
60-72	CC	GO:0005576	extracellular region	23/707	35/2169	5.29158e-05	0.000934846	PRUPE_3G223200/PRUPE_8G200900/PRUPE_1G337000/PRUPE_1G069800/PRUPE_3G172000/PRUPE_5G027800/PRUPE_3G171500/PRUPE_1G210900/PRUPE_3G171600/PRUPE_3G171800/PRUPE_1G169700/PRUPE_7G128000/PRUPE_3G171700/PRUPE_1G255100/PRUPE_2G204500/PRUPE_6G213600/PRUPE_3G278000/PRUPE_8G152500/PRUPE_2G204200/PRUPE_8G201000/PRUPE_1G261000/PRUPE_4G025600/PRUPE_5G068200	-/-/-/-/-/-/-/-/-/-/-/-/-/-/-/-/-/-/-/-/-/-/-	23	7	PRUPE_3G223200/PRUPE_7G128000/PRUPE_2G204500/PRUPE_6G213600/PRUPE_3G278000/PRUPE_8G152500/PRUPE_2G204200	16	PRUPE_8G200900/PRUPE_1G337000/PRUPE_1G069800/PRUPE_3G172000/PRUPE_5G027800/PRUPE_3G171500/PRUPE_1G210900/PRUPE_3G171600/PRUPE_3G171800/PRUPE_1G169700/PRUPE_3G171700/PRUPE_1G255100/PRUPE_8G201000/PRUPE_1G261000/PRUPE_4G025600/PRUPE_5G068200
60-72	CC	GO:0044444	cytoplasmic part	169/707	415/2169	6.64272e-05	0.0010059	PRUPE_6G086700/PRUPE_5G152400/PRUPE_1G579300/PRUPE_6G275500/PRUPE_2G322400/PRUPE_3G018000/PRUPE_4G048700/PRUPE_2G240700/PRUPE_5G065100/PRUPE_6G242600/PRUPE_8G221600/PRUPE_6G083600/PRUPE_5G203100/PRUPE_6G133500/PRUPE_1G019500/PRUPE_1G180200/PRUPE_2G107500/PRUPE_7G266900/PRUPE_2G329900/PRUPE_1G250600/PRUPE_3G034600/PRUPE_5G192900/PRUPE_6G181800/PRUPE_7G083200/PRUPE_6G221600/PRUPE_1G041500/PRUPE_1G0…	-/-/-/-/-/-/-/-/-/-/-/-/-/-/-/-/-/-/-/-/-/-/-/-/-/-/-/-/-/-/-/-/-/-/-/-/-/-/-/-/-/-/-/-/-/-/-/-/-/-/-/-/-/-/-/-/-/-/-/-/-/-/-/-/-/-/-/-/-/-/-/-/-/-/-/-/-/-/-/-/-/-/-/-/-/-/-/-/-/-/-/-/-/-/-/-/-/-/-/-/-/-/-/-/-/-/-/-/-/-/-/-/-/-/-/-/-/-/-/-/-/-/-/-/-/-/-/-	169	143	PRUPE_5G152400/PRUPE_1G579300/PRUPE_4G048700/PRUPE_2G240700/PRUPE_6G242600/PRUPE_8G221600/PRUPE_6G083600/PRUPE_5G203100/PRUPE_6G133500/PRUPE_1G019500/PRUPE_1G180200/PRUPE_2G107500/PRUPE_7G266900/PRUPE_1G250600/PRUPE_3G034600/PRUPE_5G192900/PRUPE_7G083200/PRUPE_6G221600/PRUPE_1G041500/PRUPE_1G006700/PRUPE_5G066200/PRUPE_8G192900/PRUPE_3G002200/PRUPE_1G078100/PRUPE_7G072900/PRUPE_7G202300/PRUPE_2G0…	26	PRUPE_6G086700/PRUPE_6G275500/PRUPE_2G322400/PRUPE_3G018000/PRUPE_5G065100/PRUPE_2G329900/PRUPE_6G181800/PRUPE_7G264100/PRUPE_3G293600/PRUPE_3G127000/PRUPE_8G247800/PRUPE_1G459300/PRUPE_8G231600/PRUPE_6G300200/PRUPE_1G551700/PRUPE_1G414300/PRUPE_8G263500/PRUPE_4G206200/PRUPE_7G096000/PRUPE_4G049400/PRUPE_6G095400/PRUPE_1G098600/PRUPE_2G018100/PRUPE_1G113000/PRUPE_2G156200/PRUPE_3G089600
60-72	CC	GO:0005737	cytoplasm	191/707	491/2169	0.000477453	0.00632625	PRUPE_6G086700/PRUPE_5G152400/PRUPE_1G579300/PRUPE_6G275500/PRUPE_5G236800/PRUPE_8G220300/PRUPE_4G089300/PRUPE_8G174300/PRUPE_2G322400/PRUPE_2G200800/PRUPE_3G018000/PRUPE_4G048700/PRUPE_2G240700/PRUPE_5G065100/PRUPE_6G242600/PRUPE_8G221600/PRUPE_6G083600/PRUPE_5G203100/PRUPE_6G133500/PRUPE_1G019500/PRUPE_1G180200/PRUPE_1G343000/PRUPE_2G107500/PRUPE_7G266900/PRUPE_2G329900/PRUPE_1G250600/PRUPE_3G0…	-/-/-/-/-/-/-/-/-/-/-/-/-/-/-/-/-/-/-/-/-/-/-/-/-/-/-/-/-/-/-/-/-/-/-/-/-/-/-/-/-/-/-/-/-/-/-/-/-/-/-/-/-/-/-/-/-/-/-/-/-/-/-/-/-/-/-/-/-/-/-/-/-/-/-/-/-/-/-/-/-/-/-/-/-/-/-/-/-/-/-/-/-/-/-/-/-/-/-/-/-/-/-/-/-/-/-/-/-/-/-/-/-/-/-/-/-/-/-/-/-/-/-/-/-/-/-/-	191	157	PRUPE_5G152400/PRUPE_1G579300/PRUPE_2G200800/PRUPE_4G048700/PRUPE_2G240700/PRUPE_6G242600/PRUPE_8G221600/PRUPE_6G083600/PRUPE_5G203100/PRUPE_6G133500/PRUPE_1G019500/PRUPE_1G180200/PRUPE_2G107500/PRUPE_7G266900/PRUPE_1G250600/PRUPE_3G055000/PRUPE_3G034600/PRUPE_5G192900/PRUPE_7G083200/PRUPE_6G221600/PRUPE_1G041500/PRUPE_1G006700/PRUPE_5G066200/PRUPE_8G192900/PRUPE_3G002200/PRUPE_1G078100/PRUPE_7G0…	34	PRUPE_6G086700/PRUPE_6G275500/PRUPE_5G236800/PRUPE_8G220300/PRUPE_4G089300/PRUPE_8G174300/PRUPE_2G322400/PRUPE_3G018000/PRUPE_5G065100/PRUPE_1G343000/PRUPE_2G329900/PRUPE_6G181800/PRUPE_8G045400/PRUPE_7G264100/PRUPE_3G293600/PRUPE_7G212700/PRUPE_3G127000/PRUPE_8G247800/PRUPE_1G459300/PRUPE_8G231600/PRUPE_6G300200/PRUPE_1G551700/PRUPE_1G414300/PRUPE_8G263500/PRUPE_4G206200/PRUPE_7G096000/PRUPE_4G0…
60-72	CC	GO:0005618	cell wall	29/707	57/2169	0.00285712	0.0302855	PRUPE_1G377500/PRUPE_1G529500/PRUPE_3G223200/PRUPE_8G200900/PRUPE_1G076600/PRUPE_1G337000/PRUPE_1G069800/PRUPE_3G172000/PRUPE_8G264100/PRUPE_5G027800/PRUPE_3G171500/PRUPE_1G210900/PRUPE_3G171600/PRUPE_3G171800/PRUPE_1G169700/PRUPE_7G128000/PRUPE_3G171700/PRUPE_1G255100/PRUPE_2G278200/PRUPE_4G025200/PRUPE_6G213600/PRUPE_8G152500/PRUPE_7G190300/PRUPE_8G263900/PRUPE_8G201000/PRUPE_2G310600/PRUPE_4G0…	-/-/-/-/-/-/-/-/-/-/-/-/-/-/-/-/-/-/-/-/-/-/-/-/-/-/-/-/-	29	12	PRUPE_3G223200/PRUPE_1G076600/PRUPE_8G264100/PRUPE_7G128000/PRUPE_2G278200/PRUPE_4G025200/PRUPE_6G213600/PRUPE_8G152500/PRUPE_7G190300/PRUPE_2G310600/PRUPE_6G318500/PRUPE_2G099900	17	PRUPE_1G377500/PRUPE_1G529500/PRUPE_8G200900/PRUPE_1G337000/PRUPE_1G069800/PRUPE_3G172000/PRUPE_5G027800/PRUPE_3G171500/PRUPE_1G210900/PRUPE_3G171600/PRUPE_3G171800/PRUPE_1G169700/PRUPE_3G171700/PRUPE_1G255100/PRUPE_8G263900/PRUPE_8G201000/PRUPE_4G025600
60-72	CC	GO:0030312	external encapsulating structure	29/707	57/2169	0.00285712	0.0302855	PRUPE_1G377500/PRUPE_1G529500/PRUPE_3G223200/PRUPE_8G200900/PRUPE_1G076600/PRUPE_1G337000/PRUPE_1G069800/PRUPE_3G172000/PRUPE_8G264100/PRUPE_5G027800/PRUPE_3G171500/PRUPE_1G210900/PRUPE_3G171600/PRUPE_3G171800/PRUPE_1G169700/PRUPE_7G128000/PRUPE_3G171700/PRUPE_1G255100/PRUPE_2G278200/PRUPE_4G025200/PRUPE_6G213600/PRUPE_8G152500/PRUPE_7G190300/PRUPE_8G263900/PRUPE_8G201000/PRUPE_2G310600/PRUPE_4G0…	-/-/-/-/-/-/-/-/-/-/-/-/-/-/-/-/-/-/-/-/-/-/-/-/-/-/-/-/-	29	12	PRUPE_3G223200/PRUPE_1G076600/PRUPE_8G264100/PRUPE_7G128000/PRUPE_2G278200/PRUPE_4G025200/PRUPE_6G213600/PRUPE_8G152500/PRUPE_7G190300/PRUPE_2G310600/PRUPE_6G318500/PRUPE_2G099900	17	PRUPE_1G377500/PRUPE_1G529500/PRUPE_8G200900/PRUPE_1G337000/PRUPE_1G069800/PRUPE_3G172000/PRUPE_5G027800/PRUPE_3G171500/PRUPE_1G210900/PRUPE_3G171600/PRUPE_3G171800/PRUPE_1G169700/PRUPE_3G171700/PRUPE_1G255100/PRUPE_8G263900/PRUPE_8G201000/PRUPE_4G025600
60-72	CC	GO:0071944	cell periphery	43/707	93/2169	0.00351299	0.0338525	PRUPE_1G377500/PRUPE_1G529500/PRUPE_4G121100/PRUPE_1G024000/PRUPE_3G223200/PRUPE_6G086700/PRUPE_8G200900/PRUPE_1G076600/PRUPE_1G337000/PRUPE_6G275500/PRUPE_6G014400/PRUPE_3G018000/PRUPE_1G069800/PRUPE_3G172000/PRUPE_8G264100/PRUPE_5G027800/PRUPE_3G171500/PRUPE_1G210900/PRUPE_3G171600/PRUPE_3G171800/PRUPE_1G169700/PRUPE_7G128000/PRUPE_3G171700/PRUPE_1G255100/PRUPE_2G278200/PRUPE_3G175000/PRUPE_4G0…	-/-/-/-/-/-/-/-/-/-/-/-/-/-/-/-/-/-/-/-/-/-/-/-/-/-/-/-/-/-/-/-/-/-/-/-/-/-/-/-/-/-/-	43	17	PRUPE_1G024000/PRUPE_3G223200/PRUPE_1G076600/PRUPE_6G014400/PRUPE_8G264100/PRUPE_7G128000/PRUPE_2G278200/PRUPE_3G175000/PRUPE_4G025200/PRUPE_6G213600/PRUPE_8G152500/PRUPE_7G190300/PRUPE_2G310600/PRUPE_6G054300/PRUPE_6G247200/PRUPE_6G318500/PRUPE_2G099900	26	PRUPE_1G377500/PRUPE_1G529500/PRUPE_4G121100/PRUPE_6G086700/PRUPE_8G200900/PRUPE_1G337000/PRUPE_6G275500/PRUPE_3G018000/PRUPE_1G069800/PRUPE_3G172000/PRUPE_5G027800/PRUPE_3G171500/PRUPE_1G210900/PRUPE_3G171600/PRUPE_3G171800/PRUPE_1G169700/PRUPE_3G171700/PRUPE_1G255100/PRUPE_4G047200/PRUPE_1G459300/PRUPE_8G263900/PRUPE_8G201000/PRUPE_8G263500/PRUPE_4G025600/PRUPE_7G096000/PRUPE_7G197000
60-72	MF	GO:0003735	structural constituent of ribosome	116/3094	198/10134	1.53749e-16	4.27421e-14	PRUPE_5G152400/PRUPE_1G579300/PRUPE_6G242600/PRUPE_6G083600/PRUPE_5G203100/PRUPE_6G133500/PRUPE_1G019500/PRUPE_2G107500/PRUPE_7G266900/PRUPE_2G329900/PRUPE_1G250600/PRUPE_3G034600/PRUPE_5G192900/PRUPE_7G083200/PRUPE_6G221600/PRUPE_1G041500/PRUPE_1G006700/PRUPE_5G066200/PRUPE_8G192900/PRUPE_3G002200/PRUPE_1G078100/PRUPE_7G072900/PRUPE_7G202300/PRUPE_2G075800/PRUPE_1G485300/PRUPE_2G230100/PRUPE_4G0…	-/-/-/-/-/-/-/-/-/-/-/-/-/-/-/-/-/-/-/-/-/-/-/-/-/-/-/-/-/-/-/-/-/-/-/-/-/-/-/-/-/-/-/-/-/-/-/-/-/-/-/-/-/-/-/-/-/-/-/-/-/-/-/-/-/-/-/-/-/-/-/-/-/-/-/-/-/-/-/-/-/-/-/-/-/-/-/-/-/-/-/-/-/-/-/-/-/-/-/-/-/-/-/-/-/-/-/-/-/-/-/-/-/-/-/-	116	111	PRUPE_5G152400/PRUPE_1G579300/PRUPE_6G242600/PRUPE_6G083600/PRUPE_5G203100/PRUPE_6G133500/PRUPE_1G019500/PRUPE_2G107500/PRUPE_7G266900/PRUPE_1G250600/PRUPE_3G034600/PRUPE_5G192900/PRUPE_7G083200/PRUPE_6G221600/PRUPE_1G041500/PRUPE_1G006700/PRUPE_5G066200/PRUPE_8G192900/PRUPE_3G002200/PRUPE_1G078100/PRUPE_7G072900/PRUPE_7G202300/PRUPE_2G075800/PRUPE_1G485300/PRUPE_2G230100/PRUPE_4G079500/PRUPE_7G1…	5	PRUPE_2G329900/PRUPE_6G300200/PRUPE_1G551700/PRUPE_4G049400/PRUPE_1G113000
60-72	MF	GO:0005198	structural molecule activity	119/3094	213/10134	8.20464e-15	1.14044e-12	PRUPE_5G152400/PRUPE_1G579300/PRUPE_6G275500/PRUPE_6G242600/PRUPE_6G083600/PRUPE_5G203100/PRUPE_6G133500/PRUPE_1G019500/PRUPE_2G107500/PRUPE_7G266900/PRUPE_2G329900/PRUPE_1G250600/PRUPE_3G034600/PRUPE_5G192900/PRUPE_7G083200/PRUPE_6G221600/PRUPE_1G041500/PRUPE_1G006700/PRUPE_5G066200/PRUPE_8G192900/PRUPE_3G002200/PRUPE_1G078100/PRUPE_7G072900/PRUPE_7G202300/PRUPE_2G075800/PRUPE_1G485300/PRUPE_2G2…	-/-/-/-/-/-/-/-/-/-/-/-/-/-/-/-/-/-/-/-/-/-/-/-/-/-/-/-/-/-/-/-/-/-/-/-/-/-/-/-/-/-/-/-/-/-/-/-/-/-/-/-/-/-/-/-/-/-/-/-/-/-/-/-/-/-/-/-/-/-/-/-/-/-/-/-/-/-/-/-/-/-/-/-/-/-/-/-/-/-/-/-/-/-/-/-/-/-/-/-/-/-/-/-/-/-/-/-/-/-/-/-/-/-/-/-/-/-/-	119	113	PRUPE_5G152400/PRUPE_1G579300/PRUPE_6G242600/PRUPE_6G083600/PRUPE_5G203100/PRUPE_6G133500/PRUPE_1G019500/PRUPE_2G107500/PRUPE_7G266900/PRUPE_1G250600/PRUPE_3G034600/PRUPE_5G192900/PRUPE_7G083200/PRUPE_6G221600/PRUPE_1G041500/PRUPE_1G006700/PRUPE_5G066200/PRUPE_8G192900/PRUPE_3G002200/PRUPE_1G078100/PRUPE_7G072900/PRUPE_7G202300/PRUPE_2G075800/PRUPE_1G485300/PRUPE_2G230100/PRUPE_4G079500/PRUPE_7G1…	6	PRUPE_6G275500/PRUPE_2G329900/PRUPE_6G300200/PRUPE_1G551700/PRUPE_4G049400/PRUPE_1G113000
60-72	MF	GO:0016762	xyloglucan:xyloglucosyl transferase activity	18/3094	24/10134	9.05481e-06	0.000839079	PRUPE_3G223200/PRUPE_8G200900/PRUPE_1G337000/PRUPE_1G069800/PRUPE_3G172000/PRUPE_5G027800/PRUPE_3G171500/PRUPE_1G210900/PRUPE_3G171600/PRUPE_3G171800/PRUPE_1G169700/PRUPE_7G128000/PRUPE_3G171700/PRUPE_1G255100/PRUPE_6G213600/PRUPE_8G152500/PRUPE_8G201000/PRUPE_4G025600	-/-/-/-/-/-/-/-/-/-/-/-/-/-/-/-/-/-	18	4	PRUPE_3G223200/PRUPE_7G128000/PRUPE_6G213600/PRUPE_8G152500	14	PRUPE_8G200900/PRUPE_1G337000/PRUPE_1G069800/PRUPE_3G172000/PRUPE_5G027800/PRUPE_3G171500/PRUPE_1G210900/PRUPE_3G171600/PRUPE_3G171800/PRUPE_1G169700/PRUPE_3G171700/PRUPE_1G255100/PRUPE_8G201000/PRUPE_4G025600
60-72	MF	GO:0016798	hydrolase activity, acting on glycosyl bonds	119/3094	299/10134	0.000340313	0.0199166	PRUPE_1G241800/PRUPE_7G080500/PRUPE_7G021200/PRUPE_7G105400/PRUPE_6G019200/PRUPE_3G223200/PRUPE_8G125500/PRUPE_2G083900/PRUPE_3G210700/PRUPE_4G120400/PRUPE_7G051800/PRUPE_4G197500/PRUPE_8G200900/PRUPE_1G080700/PRUPE_7G269200/PRUPE_1G001100/PRUPE_1G268300/PRUPE_1G331000/PRUPE_1G337000/PRUPE_4G164000/PRUPE_7G158000/PRUPE_7G258700/PRUPE_1G247000/PRUPE_3G221800/PRUPE_3G016900/PRUPE_2G175100/PRUPE_6G0…	-/-/-/-/-/-/-/-/-/-/-/-/-/-/-/-/-/-/-/-/-/-/-/-/-/-/-/-/-/-/-/-/-/-/-/-/-/-/-/-/-/-/-/-/-/-/-/-/-/-/-/-/-/-/-/-/-/-/-/-/-/-/-/-/-/-/-/-/-/-/-/-/-/-/-/-/-/-/-/-/-/-/-/-/-/-/-/-/-/-/-/-/-/-/-/-/-/-/-/-/-/-/-/-/-/-/-/-/-/-/-/-/-/-/-/-/-/-/-	119	76	PRUPE_6G019200/PRUPE_3G223200/PRUPE_3G210700/PRUPE_4G120400/PRUPE_7G051800/PRUPE_1G080700/PRUPE_7G269200/PRUPE_1G001100/PRUPE_1G331000/PRUPE_7G158000/PRUPE_3G221800/PRUPE_3G016900/PRUPE_2G175100/PRUPE_6G019500/PRUPE_8G194400/PRUPE_6G005700/PRUPE_5G118000/PRUPE_3G090700/PRUPE_4G002100/PRUPE_8G145600/PRUPE_5G105400/PRUPE_4G222100/PRUPE_1G513200/PRUPE_2G205800/PRUPE_7G178500/PRUPE_6G109300/PRUPE_7G1…	43	PRUPE_1G241800/PRUPE_7G080500/PRUPE_7G021200/PRUPE_7G105400/PRUPE_8G125500/PRUPE_2G083900/PRUPE_4G197500/PRUPE_8G200900/PRUPE_1G268300/PRUPE_1G337000/PRUPE_4G164000/PRUPE_7G258700/PRUPE_1G247000/PRUPE_7G070000/PRUPE_1G069800/PRUPE_3G172000/PRUPE_5G027800/PRUPE_3G171500/PRUPE_2G235400/PRUPE_1G210900/PRUPE_3G171600/PRUPE_3G171800/PRUPE_1G169700/PRUPE_4G165800/PRUPE_3G171700/PRUPE_1G255100/PRUPE_7G0…
60-72	MF	GO:0004553	hydrolase activity, hydrolyzing O-glycosyl compounds	114/3094	285/10134	0.000358213	0.0199166	PRUPE_1G241800/PRUPE_7G080500/PRUPE_7G021200/PRUPE_7G105400/PRUPE_6G019200/PRUPE_3G223200/PRUPE_8G125500/PRUPE_2G083900/PRUPE_3G210700/PRUPE_7G051800/PRUPE_4G197500/PRUPE_8G200900/PRUPE_1G080700/PRUPE_7G269200/PRUPE_1G001100/PRUPE_1G268300/PRUPE_1G331000/PRUPE_1G337000/PRUPE_4G164000/PRUPE_7G158000/PRUPE_7G258700/PRUPE_1G247000/PRUPE_3G221800/PRUPE_3G016900/PRUPE_2G175100/PRUPE_6G019500/PRUPE_8G1…	-/-/-/-/-/-/-/-/-/-/-/-/-/-/-/-/-/-/-/-/-/-/-/-/-/-/-/-/-/-/-/-/-/-/-/-/-/-/-/-/-/-/-/-/-/-/-/-/-/-/-/-/-/-/-/-/-/-/-/-/-/-/-/-/-/-/-/-/-/-/-/-/-/-/-/-/-/-/-/-/-/-/-/-/-/-/-/-/-/-/-/-/-/-/-/-/-/-/-/-/-/-/-/-/-/-/-/-/-/-/-/-/-/-	114	72	PRUPE_6G019200/PRUPE_3G223200/PRUPE_3G210700/PRUPE_7G051800/PRUPE_1G080700/PRUPE_7G269200/PRUPE_1G001100/PRUPE_1G331000/PRUPE_7G158000/PRUPE_3G221800/PRUPE_3G016900/PRUPE_2G175100/PRUPE_6G019500/PRUPE_8G194400/PRUPE_6G005700/PRUPE_5G118000/PRUPE_4G002100/PRUPE_8G145600/PRUPE_5G105400/PRUPE_4G222100/PRUPE_1G513200/PRUPE_2G205800/PRUPE_7G178500/PRUPE_6G109300/PRUPE_7G128000/PRUPE_2G285300/PRUPE_2G2…	42	PRUPE_1G241800/PRUPE_7G080500/PRUPE_7G021200/PRUPE_7G105400/PRUPE_8G125500/PRUPE_2G083900/PRUPE_4G197500/PRUPE_8G200900/PRUPE_1G268300/PRUPE_1G337000/PRUPE_4G164000/PRUPE_7G258700/PRUPE_1G247000/PRUPE_7G070000/PRUPE_1G069800/PRUPE_3G172000/PRUPE_5G027800/PRUPE_3G171500/PRUPE_2G235400/PRUPE_1G210900/PRUPE_3G171600/PRUPE_3G171800/PRUPE_1G169700/PRUPE_4G165800/PRUPE_3G171700/PRUPE_1G255100/PRUPE_7G0…
72-84	BP	GO:0015979	photosynthesis	20/1660	35/6429	8.02088e-05	0.0335273	PRUPE_3G067400/PRUPE_2G229000/PRUPE_4G105600/PRUPE_8G210000/PRUPE_7G145900/PRUPE_6G035200/PRUPE_7G202600/PRUPE_3G235100/PRUPE_4G088200/PRUPE_4G213200/PRUPE_1G277200/PRUPE_1G406000/PRUPE_4G029300/PRUPE_6G309700/PRUPE_2G229200/PRUPE_2G012000/PRUPE_4G271200/PRUPE_5G159900/PRUPE_3G179400/PRUPE_6G361000	-/-/-/-/-/-/-/-/-/-/-/-/-/-/-/-/-/-/-/-	20	1	PRUPE_5G159900	19	PRUPE_3G067400/PRUPE_2G229000/PRUPE_4G105600/PRUPE_8G210000/PRUPE_7G145900/PRUPE_6G035200/PRUPE_7G202600/PRUPE_3G235100/PRUPE_4G088200/PRUPE_4G213200/PRUPE_1G277200/PRUPE_1G406000/PRUPE_4G029300/PRUPE_6G309700/PRUPE_2G229200/PRUPE_2G012000/PRUPE_4G271200/PRUPE_3G179400/PRUPE_6G361000
72-84	CC	GO:0009521	photosystem	19/496	31/2167	4.29118e-06	0.000415603	PRUPE_3G067400/PRUPE_2G229000/PRUPE_4G105600/PRUPE_8G210000/PRUPE_7G145900/PRUPE_6G035200/PRUPE_7G202600/PRUPE_4G088200/PRUPE_4G213200/PRUPE_1G277200/PRUPE_1G406000/PRUPE_4G029300/PRUPE_6G309700/PRUPE_2G229200/PRUPE_2G012000/PRUPE_4G271200/PRUPE_5G159900/PRUPE_3G179400/PRUPE_6G361000	-/-/-/-/-/-/-/-/-/-/-/-/-/-/-/-/-/-/-	19	1	PRUPE_5G159900	18	PRUPE_3G067400/PRUPE_2G229000/PRUPE_4G105600/PRUPE_8G210000/PRUPE_7G145900/PRUPE_6G035200/PRUPE_7G202600/PRUPE_4G088200/PRUPE_4G213200/PRUPE_1G277200/PRUPE_1G406000/PRUPE_4G029300/PRUPE_6G309700/PRUPE_2G229200/PRUPE_2G012000/PRUPE_4G271200/PRUPE_3G179400/PRUPE_6G361000
72-84	CC	GO:0034357	photosynthetic membrane	19/496	32/2167	8.34351e-06	0.000415603	PRUPE_3G067400/PRUPE_2G229000/PRUPE_4G105600/PRUPE_8G210000/PRUPE_7G145900/PRUPE_6G035200/PRUPE_7G202600/PRUPE_4G088200/PRUPE_4G213200/PRUPE_1G277200/PRUPE_1G406000/PRUPE_4G029300/PRUPE_6G309700/PRUPE_2G229200/PRUPE_2G012000/PRUPE_4G271200/PRUPE_5G159900/PRUPE_3G179400/PRUPE_6G361000	-/-/-/-/-/-/-/-/-/-/-/-/-/-/-/-/-/-/-	19	1	PRUPE_5G159900	18	PRUPE_3G067400/PRUPE_2G229000/PRUPE_4G105600/PRUPE_8G210000/PRUPE_7G145900/PRUPE_6G035200/PRUPE_7G202600/PRUPE_4G088200/PRUPE_4G213200/PRUPE_1G277200/PRUPE_1G406000/PRUPE_4G029300/PRUPE_6G309700/PRUPE_2G229200/PRUPE_2G012000/PRUPE_4G271200/PRUPE_3G179400/PRUPE_6G361000
72-84	CC	GO:0009579	thylakoid	19/496	33/2167	1.55366e-05	0.000415603	PRUPE_3G067400/PRUPE_2G229000/PRUPE_4G105600/PRUPE_8G210000/PRUPE_7G145900/PRUPE_6G035200/PRUPE_7G202600/PRUPE_4G088200/PRUPE_4G213200/PRUPE_1G277200/PRUPE_1G406000/PRUPE_4G029300/PRUPE_6G309700/PRUPE_2G229200/PRUPE_2G012000/PRUPE_4G271200/PRUPE_5G159900/PRUPE_3G179400/PRUPE_6G361000	-/-/-/-/-/-/-/-/-/-/-/-/-/-/-/-/-/-/-	19	1	PRUPE_5G159900	18	PRUPE_3G067400/PRUPE_2G229000/PRUPE_4G105600/PRUPE_8G210000/PRUPE_7G145900/PRUPE_6G035200/PRUPE_7G202600/PRUPE_4G088200/PRUPE_4G213200/PRUPE_1G277200/PRUPE_1G406000/PRUPE_4G029300/PRUPE_6G309700/PRUPE_2G229200/PRUPE_2G012000/PRUPE_4G271200/PRUPE_3G179400/PRUPE_6G361000
72-84	CC	GO:0044436	thylakoid part	19/496	33/2167	1.55366e-05	0.000415603	PRUPE_3G067400/PRUPE_2G229000/PRUPE_4G105600/PRUPE_8G210000/PRUPE_7G145900/PRUPE_6G035200/PRUPE_7G202600/PRUPE_4G088200/PRUPE_4G213200/PRUPE_1G277200/PRUPE_1G406000/PRUPE_4G029300/PRUPE_6G309700/PRUPE_2G229200/PRUPE_2G012000/PRUPE_4G271200/PRUPE_5G159900/PRUPE_3G179400/PRUPE_6G361000	-/-/-/-/-/-/-/-/-/-/-/-/-/-/-/-/-/-/-	19	1	PRUPE_5G159900	18	PRUPE_3G067400/PRUPE_2G229000/PRUPE_4G105600/PRUPE_8G210000/PRUPE_7G145900/PRUPE_6G035200/PRUPE_7G202600/PRUPE_4G088200/PRUPE_4G213200/PRUPE_1G277200/PRUPE_1G406000/PRUPE_4G029300/PRUPE_6G309700/PRUPE_2G229200/PRUPE_2G012000/PRUPE_4G271200/PRUPE_3G179400/PRUPE_6G361000
72-84	CC	GO:0048046	apoplast	13/496	24/2167	0.000813763	0.0174145	PRUPE_8G200900/PRUPE_6G213600/PRUPE_1G255100/PRUPE_3G223200/PRUPE_3G172000/PRUPE_1G169700/PRUPE_3G171800/PRUPE_3G171700/PRUPE_3G171600/PRUPE_1G210900/PRUPE_7G128000/PRUPE_4G025600/PRUPE_1G337000	-/-/-/-/-/-/-/-/-/-/-/-/-	13	10	PRUPE_8G200900/PRUPE_1G255100/PRUPE_3G172000/PRUPE_1G169700/PRUPE_3G171800/PRUPE_3G171700/PRUPE_3G171600/PRUPE_1G210900/PRUPE_4G025600/PRUPE_1G337000	3	PRUPE_6G213600/PRUPE_3G223200/PRUPE_7G128000
72-84	CC	GO:0009523	photosystem II	12/496	22/2167	0.00119868	0.0213765	PRUPE_2G229000/PRUPE_7G145900/PRUPE_7G202600/PRUPE_4G213200/PRUPE_1G277200/PRUPE_1G406000/PRUPE_4G029300/PRUPE_6G309700/PRUPE_2G229200/PRUPE_2G012000/PRUPE_5G159900/PRUPE_3G179400	-/-/-/-/-/-/-/-/-/-/-/-	12	1	PRUPE_5G159900	11	PRUPE_2G229000/PRUPE_7G145900/PRUPE_7G202600/PRUPE_4G213200/PRUPE_1G277200/PRUPE_1G406000/PRUPE_4G029300/PRUPE_6G309700/PRUPE_2G229200/PRUPE_2G012000/PRUPE_3G179400
72-84	MF	GO:0001883	purine nucleoside binding	57/2397	148/10086	3.96176e-05	0.00217897	PRUPE_5G047800/PRUPE_5G045700/PRUPE_8G204300/PRUPE_8G013500/PRUPE_3G295400/PRUPE_8G258800/PRUPE_8G145900/PRUPE_4G008200/PRUPE_6G218100/PRUPE_8G246000/PRUPE_6G314700/PRUPE_4G107100/PRUPE_4G247400/PRUPE_7G064400/PRUPE_6G012300/PRUPE_4G091100/PRUPE_6G043400/PRUPE_2G120300/PRUPE_7G104500/PRUPE_7G264100/PRUPE_4G161600/PRUPE_2G134500/PRUPE_5G060000/PRUPE_5G165000/PRUPE_2G271800/PRUPE_2G040000/PRUPE_1G1…	-/-/-/-/-/-/-/-/-/-/-/-/-/-/-/-/-/-/-/-/-/-/-/-/-/-/-/-/-/-/-/-/-/-/-/-/-/-/-/-/-/-/-/-/-/-/-/-/-/-/-/-/-/-/-/-/-	57	28	PRUPE_8G013500/PRUPE_3G295400/PRUPE_8G145900/PRUPE_4G008200/PRUPE_6G314700/PRUPE_4G107100/PRUPE_2G120300/PRUPE_7G264100/PRUPE_5G060000/PRUPE_2G271800/PRUPE_1G181200/PRUPE_8G098400/PRUPE_5G121300/PRUPE_6G220000/PRUPE_4G172300/PRUPE_4G066500/PRUPE_1G333900/PRUPE_8G165000/PRUPE_3G068700/PRUPE_2G209500/PRUPE_3G053000/PRUPE_1G549700/PRUPE_7G230200/PRUPE_7G226500/PRUPE_4G001600/PRUPE_2G324600/PRUPE_2G2…	29	PRUPE_5G047800/PRUPE_5G045700/PRUPE_8G204300/PRUPE_8G258800/PRUPE_6G218100/PRUPE_8G246000/PRUPE_4G247400/PRUPE_7G064400/PRUPE_6G012300/PRUPE_4G091100/PRUPE_6G043400/PRUPE_7G104500/PRUPE_4G161600/PRUPE_2G134500/PRUPE_5G165000/PRUPE_2G040000/PRUPE_5G076600/PRUPE_3G126500/PRUPE_1G372200/PRUPE_4G117500/PRUPE_6G095200/PRUPE_1G453200/PRUPE_7G157900/PRUPE_3G287000/PRUPE_4G184700/PRUPE_2G039800/PRUPE_6G0…
72-84	MF	GO:0005525	GTP binding	57/2397	148/10086	3.96176e-05	0.00217897	PRUPE_5G047800/PRUPE_5G045700/PRUPE_8G204300/PRUPE_8G013500/PRUPE_3G295400/PRUPE_8G258800/PRUPE_8G145900/PRUPE_4G008200/PRUPE_6G218100/PRUPE_8G246000/PRUPE_6G314700/PRUPE_4G107100/PRUPE_4G247400/PRUPE_7G064400/PRUPE_6G012300/PRUPE_4G091100/PRUPE_6G043400/PRUPE_2G120300/PRUPE_7G104500/PRUPE_7G264100/PRUPE_4G161600/PRUPE_2G134500/PRUPE_5G060000/PRUPE_5G165000/PRUPE_2G271800/PRUPE_2G040000/PRUPE_1G1…	-/-/-/-/-/-/-/-/-/-/-/-/-/-/-/-/-/-/-/-/-/-/-/-/-/-/-/-/-/-/-/-/-/-/-/-/-/-/-/-/-/-/-/-/-/-/-/-/-/-/-/-/-/-/-/-/-	57	28	PRUPE_8G013500/PRUPE_3G295400/PRUPE_8G145900/PRUPE_4G008200/PRUPE_6G314700/PRUPE_4G107100/PRUPE_2G120300/PRUPE_7G264100/PRUPE_5G060000/PRUPE_2G271800/PRUPE_1G181200/PRUPE_8G098400/PRUPE_5G121300/PRUPE_6G220000/PRUPE_4G172300/PRUPE_4G066500/PRUPE_1G333900/PRUPE_8G165000/PRUPE_3G068700/PRUPE_2G209500/PRUPE_3G053000/PRUPE_1G549700/PRUPE_7G230200/PRUPE_7G226500/PRUPE_4G001600/PRUPE_2G324600/PRUPE_2G2…	29	PRUPE_5G047800/PRUPE_5G045700/PRUPE_8G204300/PRUPE_8G258800/PRUPE_6G218100/PRUPE_8G246000/PRUPE_4G247400/PRUPE_7G064400/PRUPE_6G012300/PRUPE_4G091100/PRUPE_6G043400/PRUPE_7G104500/PRUPE_4G161600/PRUPE_2G134500/PRUPE_5G165000/PRUPE_2G040000/PRUPE_5G076600/PRUPE_3G126500/PRUPE_1G372200/PRUPE_4G117500/PRUPE_6G095200/PRUPE_1G453200/PRUPE_7G157900/PRUPE_3G287000/PRUPE_4G184700/PRUPE_2G039800/PRUPE_6G0…
72-84	MF	GO:0032549	ribonucleoside binding	57/2397	148/10086	3.96176e-05	0.00217897	PRUPE_5G047800/PRUPE_5G045700/PRUPE_8G204300/PRUPE_8G013500/PRUPE_3G295400/PRUPE_8G258800/PRUPE_8G145900/PRUPE_4G008200/PRUPE_6G218100/PRUPE_8G246000/PRUPE_6G314700/PRUPE_4G107100/PRUPE_4G247400/PRUPE_7G064400/PRUPE_6G012300/PRUPE_4G091100/PRUPE_6G043400/PRUPE_2G120300/PRUPE_7G104500/PRUPE_7G264100/PRUPE_4G161600/PRUPE_2G134500/PRUPE_5G060000/PRUPE_5G165000/PRUPE_2G271800/PRUPE_2G040000/PRUPE_1G1…	-/-/-/-/-/-/-/-/-/-/-/-/-/-/-/-/-/-/-/-/-/-/-/-/-/-/-/-/-/-/-/-/-/-/-/-/-/-/-/-/-/-/-/-/-/-/-/-/-/-/-/-/-/-/-/-/-	57	28	PRUPE_8G013500/PRUPE_3G295400/PRUPE_8G145900/PRUPE_4G008200/PRUPE_6G314700/PRUPE_4G107100/PRUPE_2G120300/PRUPE_7G264100/PRUPE_5G060000/PRUPE_2G271800/PRUPE_1G181200/PRUPE_8G098400/PRUPE_5G121300/PRUPE_6G220000/PRUPE_4G172300/PRUPE_4G066500/PRUPE_1G333900/PRUPE_8G165000/PRUPE_3G068700/PRUPE_2G209500/PRUPE_3G053000/PRUPE_1G549700/PRUPE_7G230200/PRUPE_7G226500/PRUPE_4G001600/PRUPE_2G324600/PRUPE_2G2…	29	PRUPE_5G047800/PRUPE_5G045700/PRUPE_8G204300/PRUPE_8G258800/PRUPE_6G218100/PRUPE_8G246000/PRUPE_4G247400/PRUPE_7G064400/PRUPE_6G012300/PRUPE_4G091100/PRUPE_6G043400/PRUPE_7G104500/PRUPE_4G161600/PRUPE_2G134500/PRUPE_5G165000/PRUPE_2G040000/PRUPE_5G076600/PRUPE_3G126500/PRUPE_1G372200/PRUPE_4G117500/PRUPE_6G095200/PRUPE_1G453200/PRUPE_7G157900/PRUPE_3G287000/PRUPE_4G184700/PRUPE_2G039800/PRUPE_6G0…
72-84	MF	GO:0032550	purine ribonucleoside binding	57/2397	148/10086	3.96176e-05	0.00217897	PRUPE_5G047800/PRUPE_5G045700/PRUPE_8G204300/PRUPE_8G013500/PRUPE_3G295400/PRUPE_8G258800/PRUPE_8G145900/PRUPE_4G008200/PRUPE_6G218100/PRUPE_8G246000/PRUPE_6G314700/PRUPE_4G107100/PRUPE_4G247400/PRUPE_7G064400/PRUPE_6G012300/PRUPE_4G091100/PRUPE_6G043400/PRUPE_2G120300/PRUPE_7G104500/PRUPE_7G264100/PRUPE_4G161600/PRUPE_2G134500/PRUPE_5G060000/PRUPE_5G165000/PRUPE_2G271800/PRUPE_2G040000/PRUPE_1G1…	-/-/-/-/-/-/-/-/-/-/-/-/-/-/-/-/-/-/-/-/-/-/-/-/-/-/-/-/-/-/-/-/-/-/-/-/-/-/-/-/-/-/-/-/-/-/-/-/-/-/-/-/-/-/-/-/-	57	28	PRUPE_8G013500/PRUPE_3G295400/PRUPE_8G145900/PRUPE_4G008200/PRUPE_6G314700/PRUPE_4G107100/PRUPE_2G120300/PRUPE_7G264100/PRUPE_5G060000/PRUPE_2G271800/PRUPE_1G181200/PRUPE_8G098400/PRUPE_5G121300/PRUPE_6G220000/PRUPE_4G172300/PRUPE_4G066500/PRUPE_1G333900/PRUPE_8G165000/PRUPE_3G068700/PRUPE_2G209500/PRUPE_3G053000/PRUPE_1G549700/PRUPE_7G230200/PRUPE_7G226500/PRUPE_4G001600/PRUPE_2G324600/PRUPE_2G2…	29	PRUPE_5G047800/PRUPE_5G045700/PRUPE_8G204300/PRUPE_8G258800/PRUPE_6G218100/PRUPE_8G246000/PRUPE_4G247400/PRUPE_7G064400/PRUPE_6G012300/PRUPE_4G091100/PRUPE_6G043400/PRUPE_7G104500/PRUPE_4G161600/PRUPE_2G134500/PRUPE_5G165000/PRUPE_2G040000/PRUPE_5G076600/PRUPE_3G126500/PRUPE_1G372200/PRUPE_4G117500/PRUPE_6G095200/PRUPE_1G453200/PRUPE_7G157900/PRUPE_3G287000/PRUPE_4G184700/PRUPE_2G039800/PRUPE_6G0…
72-84	MF	GO:0032561	guanyl ribonucleotide binding	57/2397	148/10086	3.96176e-05	0.00217897	PRUPE_5G047800/PRUPE_5G045700/PRUPE_8G204300/PRUPE_8G013500/PRUPE_3G295400/PRUPE_8G258800/PRUPE_8G145900/PRUPE_4G008200/PRUPE_6G218100/PRUPE_8G246000/PRUPE_6G314700/PRUPE_4G107100/PRUPE_4G247400/PRUPE_7G064400/PRUPE_6G012300/PRUPE_4G091100/PRUPE_6G043400/PRUPE_2G120300/PRUPE_7G104500/PRUPE_7G264100/PRUPE_4G161600/PRUPE_2G134500/PRUPE_5G060000/PRUPE_5G165000/PRUPE_2G271800/PRUPE_2G040000/PRUPE_1G1…	-/-/-/-/-/-/-/-/-/-/-/-/-/-/-/-/-/-/-/-/-/-/-/-/-/-/-/-/-/-/-/-/-/-/-/-/-/-/-/-/-/-/-/-/-/-/-/-/-/-/-/-/-/-/-/-/-	57	28	PRUPE_8G013500/PRUPE_3G295400/PRUPE_8G145900/PRUPE_4G008200/PRUPE_6G314700/PRUPE_4G107100/PRUPE_2G120300/PRUPE_7G264100/PRUPE_5G060000/PRUPE_2G271800/PRUPE_1G181200/PRUPE_8G098400/PRUPE_5G121300/PRUPE_6G220000/PRUPE_4G172300/PRUPE_4G066500/PRUPE_1G333900/PRUPE_8G165000/PRUPE_3G068700/PRUPE_2G209500/PRUPE_3G053000/PRUPE_1G549700/PRUPE_7G230200/PRUPE_7G226500/PRUPE_4G001600/PRUPE_2G324600/PRUPE_2G2…	29	PRUPE_5G047800/PRUPE_5G045700/PRUPE_8G204300/PRUPE_8G258800/PRUPE_6G218100/PRUPE_8G246000/PRUPE_4G247400/PRUPE_7G064400/PRUPE_6G012300/PRUPE_4G091100/PRUPE_6G043400/PRUPE_7G104500/PRUPE_4G161600/PRUPE_2G134500/PRUPE_5G165000/PRUPE_2G040000/PRUPE_5G076600/PRUPE_3G126500/PRUPE_1G372200/PRUPE_4G117500/PRUPE_6G095200/PRUPE_1G453200/PRUPE_7G157900/PRUPE_3G287000/PRUPE_4G184700/PRUPE_2G039800/PRUPE_6G0…
72-84	MF	GO:0001882	nucleoside binding	57/2397	149/10086	4.95313e-05	0.00227018	PRUPE_5G047800/PRUPE_5G045700/PRUPE_8G204300/PRUPE_8G013500/PRUPE_3G295400/PRUPE_8G258800/PRUPE_8G145900/PRUPE_4G008200/PRUPE_6G218100/PRUPE_8G246000/PRUPE_6G314700/PRUPE_4G107100/PRUPE_4G247400/PRUPE_7G064400/PRUPE_6G012300/PRUPE_4G091100/PRUPE_6G043400/PRUPE_2G120300/PRUPE_7G104500/PRUPE_7G264100/PRUPE_4G161600/PRUPE_2G134500/PRUPE_5G060000/PRUPE_5G165000/PRUPE_2G271800/PRUPE_2G040000/PRUPE_1G1…	-/-/-/-/-/-/-/-/-/-/-/-/-/-/-/-/-/-/-/-/-/-/-/-/-/-/-/-/-/-/-/-/-/-/-/-/-/-/-/-/-/-/-/-/-/-/-/-/-/-/-/-/-/-/-/-/-	57	28	PRUPE_8G013500/PRUPE_3G295400/PRUPE_8G145900/PRUPE_4G008200/PRUPE_6G314700/PRUPE_4G107100/PRUPE_2G120300/PRUPE_7G264100/PRUPE_5G060000/PRUPE_2G271800/PRUPE_1G181200/PRUPE_8G098400/PRUPE_5G121300/PRUPE_6G220000/PRUPE_4G172300/PRUPE_4G066500/PRUPE_1G333900/PRUPE_8G165000/PRUPE_3G068700/PRUPE_2G209500/PRUPE_3G053000/PRUPE_1G549700/PRUPE_7G230200/PRUPE_7G226500/PRUPE_4G001600/PRUPE_2G324600/PRUPE_2G2…	29	PRUPE_5G047800/PRUPE_5G045700/PRUPE_8G204300/PRUPE_8G258800/PRUPE_6G218100/PRUPE_8G246000/PRUPE_4G247400/PRUPE_7G064400/PRUPE_6G012300/PRUPE_4G091100/PRUPE_6G043400/PRUPE_7G104500/PRUPE_4G161600/PRUPE_2G134500/PRUPE_5G165000/PRUPE_2G040000/PRUPE_5G076600/PRUPE_3G126500/PRUPE_1G372200/PRUPE_4G117500/PRUPE_6G095200/PRUPE_1G453200/PRUPE_7G157900/PRUPE_3G287000/PRUPE_4G184700/PRUPE_2G039800/PRUPE_6G0…
72-84	MF	GO:0019001	guanyl nucleotide binding	57/2397	153/10086	0.000116275	0.00456793	PRUPE_5G047800/PRUPE_5G045700/PRUPE_8G204300/PRUPE_8G013500/PRUPE_3G295400/PRUPE_8G258800/PRUPE_8G145900/PRUPE_4G008200/PRUPE_6G218100/PRUPE_8G246000/PRUPE_6G314700/PRUPE_4G107100/PRUPE_4G247400/PRUPE_7G064400/PRUPE_6G012300/PRUPE_4G091100/PRUPE_6G043400/PRUPE_2G120300/PRUPE_7G104500/PRUPE_7G264100/PRUPE_4G161600/PRUPE_2G134500/PRUPE_5G060000/PRUPE_5G165000/PRUPE_2G271800/PRUPE_2G040000/PRUPE_1G1…	-/-/-/-/-/-/-/-/-/-/-/-/-/-/-/-/-/-/-/-/-/-/-/-/-/-/-/-/-/-/-/-/-/-/-/-/-/-/-/-/-/-/-/-/-/-/-/-/-/-/-/-/-/-/-/-/-	57	28	PRUPE_8G013500/PRUPE_3G295400/PRUPE_8G145900/PRUPE_4G008200/PRUPE_6G314700/PRUPE_4G107100/PRUPE_2G120300/PRUPE_7G264100/PRUPE_5G060000/PRUPE_2G271800/PRUPE_1G181200/PRUPE_8G098400/PRUPE_5G121300/PRUPE_6G220000/PRUPE_4G172300/PRUPE_4G066500/PRUPE_1G333900/PRUPE_8G165000/PRUPE_3G068700/PRUPE_2G209500/PRUPE_3G053000/PRUPE_1G549700/PRUPE_7G230200/PRUPE_7G226500/PRUPE_4G001600/PRUPE_2G324600/PRUPE_2G2…	29	PRUPE_5G047800/PRUPE_5G045700/PRUPE_8G204300/PRUPE_8G258800/PRUPE_6G218100/PRUPE_8G246000/PRUPE_4G247400/PRUPE_7G064400/PRUPE_6G012300/PRUPE_4G091100/PRUPE_6G043400/PRUPE_7G104500/PRUPE_4G161600/PRUPE_2G134500/PRUPE_5G165000/PRUPE_2G040000/PRUPE_5G076600/PRUPE_3G126500/PRUPE_1G372200/PRUPE_4G117500/PRUPE_6G095200/PRUPE_1G453200/PRUPE_7G157900/PRUPE_3G287000/PRUPE_4G184700/PRUPE_2G039800/PRUPE_6G0…
72-84	MF	GO:0016762	xyloglucan:xyloglucosyl transferase activity	13/2397	24/10086	0.00125426	0.0431153	PRUPE_8G200900/PRUPE_6G213600/PRUPE_1G255100/PRUPE_3G223200/PRUPE_3G172000/PRUPE_1G169700/PRUPE_3G171800/PRUPE_3G171700/PRUPE_3G171600/PRUPE_1G210900/PRUPE_7G128000/PRUPE_4G025600/PRUPE_1G337000	-/-/-/-/-/-/-/-/-/-/-/-/-	13	10	PRUPE_8G200900/PRUPE_1G255100/PRUPE_3G172000/PRUPE_1G169700/PRUPE_3G171800/PRUPE_3G171700/PRUPE_3G171600/PRUPE_1G210900/PRUPE_4G025600/PRUPE_1G337000	3	PRUPE_6G213600/PRUPE_3G223200/PRUPE_7G128000
