# Supplementary material for: Single Nucleotide Polymorphism Detection for Peach Gummosis Disease Resistance by Genome-Wide Association Study
Source: Front Plant Sci. 2022 Feb 7;12:763618. doi: 10.3389/fpls.2021.763618 (PMC8858797; doi:10.3389/fpls.2021.763618)
Supplement: Supplementary file 1 [file Data_Sheet_1.ZIP › Supplementary figures and tables/Supplementary Table 4.xlsx]

## Sheet: Sheet1
sample	clean_bases	Q30	total_clean_reads	total_mapped_reads	proper_mapped_reads
GD0_1	7.93G	93.63	52842350	51,430,204(97.33%)	49,130,256(92.98%)
GD0_2	7.93G	93.63	52842350	51,430,204(97.33%)	49,130,256(92.98%)
GD0_3	9.05G	93.85	60334700	58,784,043(97.43%)	56,128,870(93.03%)
GD48_1	7.57G	93.65	50467084	48,788,394(96.67%)	45,980,640(91.11%)
GD48_2	6.48G	93.43	43197636	41,477,803(96.02%)	38,792,724(89.8%)
GD48_3	8.66G	93.49	57704810	55,718,132(96.56%)	52,510,900(91.0%)
GD60_1	8.27G	93.79	55105318	53,431,860(96.96%)	49,363,482(89.58%)
GD60_2	9.1G	93.5	60677832	58,630,279(96.63%)	54,238,716(89.39%)
GD60_3	8.04G	93.62	53606540	51,868,672(96.76%)	47,791,934(89.15%)
GD72_1	7.78G	93.28	51852674	49,977,680(96.38%)	45,507,220(87.76%)
GD72_2	10.56G	93.82	70431852	68,264,172(96.92%)	62,358,010(88.54%)
GD72_3	8.66G	93.65	57746804	55,814,813(96.65%)	50,994,958(88.31%)
GD84_1	8.71G	93.46	58081376	56,061,794(96.52%)	51,707,602(89.03%)
GD84_2	8.02G	93.61	53473422	51,853,727(96.97%)	48,142,962(90.03%)
GD84_3	8.15G	93.86	54356230	52,568,191(96.71%)	48,584,320(89.38%)
